# Supplementary material for: Roles of the Developmental Regulator unc-62/Homothorax in Limiting Longevity in Caenorhabditis elegans
Source: PLoS Genet. 2013 Feb 28;9(2):e1003325. doi: 10.1371/journal.pgen.1003325 (PMC3585033; doi:10.1371/journal.pgen.1003325)
Supplement: Dataset S1 — Rank products analysis of unc-62 RNAi and control RNA-seq experiments. Rank products analysis is included for all 7333 genes with 10 or more reads observed in all three control, or all three unc-62 RNAi, RNA-seq replicates. Each gene was ranked in each biological replicate experiment according to the observed fold-change in unc-62 RNAi as compared to control. The product of ranks across three biological replicates was used to determine the false-positive rate for observing such reproducible fold-change (see Figure S5 and Methods). The first worksheet includes all genes, whereas the following two worksheets include only those genes reproducibly activated or repressed by unc-62 at a 10% false positive rate (see Methods). (ZIP) [file pgen.1003325.s001.zip]

Archive with 1 entries (1 files):
- Supplemental Dataset 1.xlsx
