# Supplementary material for: Roles of the Developmental Regulator unc-62/Homothorax in Limiting Longevity in Caenorhabditis elegans
Source: PLoS Genet. 2013 Feb 28;9(2):e1003325. doi: 10.1371/journal.pgen.1003325 (PMC3585033; doi:10.1371/journal.pgen.1003325)
Supplement: Dataset S1 — Rank products analysis of unc-62 RNAi and control RNA-seq experiments. Rank products analysis is included for all 7333 genes with 10 or more reads observed in all three control, or all three unc-62 RNAi, RNA-seq replicates. Each gene was ranked in each biological replicate experiment according to the observed fold-change in unc-62 RNAi as compared to control. The product of ranks across three biological replicates was used to determine the false-positive rate for observing such reproducible fold-change (see Figure S5 and Methods). The first worksheet includes all genes, whereas the following two worksheets include only those genes reproducibly activated or repressed by unc-62 at a 10% false positive rate (see Methods). (ZIP) [file pgen.1003325.s001.zip › Supplemental Dataset 1.xlsx]

## Sheet: All genes
	H115 (empty vector) uniquely mapping read counts (+1 pseudocount)			UNC-62 RNAi uniquely mapping read counts (+1 pseudocount)			Fold-change (log2)			Rank of up-regulated fold-change			Rank of down-regulated fold-change
Gene ID	Replicate A	Replicate B	Replicate C	Replicate A	Replicate B	Replicate C	Replicate A	Replicate B	Replicate C	Replicate A	Replicate B	Replicate C	Replicate A	Replicate B	Replicate C	Down-regulated probability	Down-regulated E-value (based on 10000 permutations)	Down-regulated rank	Down-regulated Percent False Positive (PFP)	Up-regulated probability	Up-regulated E-value (based on 10000 permutations)	Up-regulated rank	Up-regulated Percent False Positive (PFP)
ZK666.7	6	1	1	93	61	1141	3.9542	5.9307	10.156	6	1	1	7328	7333	7333	0.99932	7333	7333	1	1.5216e-11	0	1	0
Y39G8B.9	104	72	27	1585	1564	4687	3.9298	4.4411	7.4396	7	3	2	7327	7331	7332	0.99877	7333	7332	1.00014	1.0651e-10	0	2	0
Y39B6A.23	2	1	1	27	25	20	3.7549	4.6439	4.3219	9	2	84	7325	7332	7250	0.98747	7333	7329	1.00055	3.8345e-09	0.0005	3	0.000166667
F35E12.5	5	6	4	130	84	26	4.7004	3.8074	2.7004	1	6	261	7333	7328	7073	0.96389	7332.9	7318	1.00204	3.9714e-09	0.0005	4	0.000125
F08G5.6	18	33	15	365	643	225	4.3418	4.2843	3.9069	4	4	111	7330	7330	7223	0.98419	7333	7328	1.00068	4.504e-09	0.0009	5	0.00018
C08E3.13	3	8	3	74	73	75	4.6245	3.1898	4.6439	2	20	58	7332	7314	7276	0.98952	7333	7330	1.00041	5.8836e-09	0.0012	6	0.0002
C08E3.15	2	2	1	28	24	30	3.8074	3.585	4.9069	8	9	41	7326	7325	7293	0.99251	7333	7331	1.00027	7.4864e-09	0.0016	7	0.000228571
T02B5.1	2	3	15	44	47	29	4.4594	3.9696	0.95109	3	5	973	7331	7329	6361	0.86674	7329.8	7267	1.00864	3.7013e-08	0.0118	8	0.001475
Y46C8AL.2	2	3	1	32	14	24	4	2.2224	4.585	5	63	62	7329	7271	7272	0.98276	7333	7327	1.00082	4.9529e-08	0.017	9	0.00188889
F46B3.1	2	2	1	24	14	16	3.585	2.8074	4	11	30	103	7323	7304	7231	0.98085	7333	7326	1.00096	8.62e-08	0.034	10	0.0034
F56D6.2	4	4	2	44	30	31	3.4594	2.9069	3.9542	13	25	108	7321	7309	7226	0.98058	7333	7325	1.00109	8.9015e-08	0.0355	11	0.00322727
C36F7.t1	7	4	14	55	44	54	2.974	3.4594	1.9475	18	12	433	7316	7322	6901	0.9375	7332.7	7304	1.00393	2.3719e-07	0.1076	12	0.00896667
Y105C5A.9	3	7	6	18	75	41	2.585	3.4215	2.7726	29	14	245	7305	7320	7089	0.96133	7332.9	7317	1.00217	2.5226e-07	0.1155	13	0.00888462
F15E11.15	139	64	101	802	691	627	2.5285	3.4325	2.6341	31	13	273	7303	7321	7061	0.9574	7332.9	7316	1.00231	2.7901e-07	0.1287	14	0.00919286
F47G4.3	4	4	2	33	20	25	3.0444	2.3219	3.6439	16	55	136	7318	7279	7198	0.97237	7333	7323	1.00137	3.0351e-07	0.1408	15	0.00938667
T07H3.3	42	25	6	153	74	540	1.8651	1.5656	6.4919	75	240	7	7259	7094	7327	0.95686	7332.9	7315	1.00245	3.1954e-07	0.1476	16	0.009225
ZK355.3	2	2	2	11	15	23	2.4594	2.9069	3.5236	35	26	144	7299	7308	7190	0.97263	7333	7324	1.00123	3.3232e-07	0.1547	17	0.0091
F15B9.6	6	2	6	38	23	19	2.663	3.5236	1.663	25	11	530	7309	7323	6804	0.92356	7332.4	7294	1.00526	3.6963e-07	0.172	18	0.00955556
F17B5.1	7	7	10	33	68	87	2.237	3.2801	3.121	46	17	197	7288	7317	7137	0.96519	7332.9	7320	1.00176	3.9069e-07	0.1827	19	0.00961579
Y39B6A.24	13	8	4	59	69	39	2.1822	3.1085	3.2854	48	23	170	7286	7311	7164	0.96778	7333	7321	1.00164	4.7596e-07	0.2261	20	0.011305
Y48G9A.10	4	5	6	42	32	23	3.3923	2.6781	1.9386	14	33	437	7320	7301	6897	0.93478	7332.6	7302	1.00419	5.1201e-07	0.2467	21	0.0117476
F49F1.7	15	20	18	80	71	507	2.415	1.8278	4.8159	38	123	49	7296	7211	7285	0.972	7333	7322	1.0015	5.8082e-07	0.2816	22	0.0128
F55G11.5	14	6	11	55	74	26	1.974	3.6245	1.241	63	8	750	7271	7326	6584	0.88942	7331.2	7279	1.00717	9.5862e-07	0.4773	23	0.0207522
F15E11.12	284	188	208	1158	1612	1283	2.0277	3.1	2.6249	57	24	279	7277	7310	7055	0.95175	7332.9	7314	1.00258	9.6793e-07	0.482	24	0.0200833
T08A9.9	945	516	1297	2626	2424	43621	1.4745	2.2319	5.0718	167	62	39	7167	7272	7295	0.96421	7332.9	7319	1.0019	1.0241e-06	0.5098	25	0.020392
Y116F11B.3	22	26	22	117	169	117	2.4109	2.7004	2.4109	39	32	328	7295	7302	7006	0.94644	7332.8	7310	1.00312	1.0381e-06	0.5165	26	0.0198654
C17H12.8	178	73	100	1257	520	261	2.82	2.8325	1.384	23	28	668	7311	7306	6666	0.90298	7331.8	7288	1.00601	1.091e-06	0.5428	27	0.0201037
ZC455.4	2	5	6	25	19	24	3.6439	1.926	2	10	106	418	7324	7228	6916	0.92849	7332.5	7297	1.00487	1.1237e-06	0.5587	28	0.0199536
K10D11.2	12	5	3	33	49	26	1.4594	3.2928	3.1155	175	16	199	7159	7318	7135	0.94797	7332.8	7312	1.00284	1.4131e-06	0.7011	29	0.0241759
F08G2.8	24	24	20	106	122	115	2.143	2.3458	2.5236	49	54	305	7285	7280	7029	0.94539	7332.8	7309	1.00326	2.0467e-06	1.0087	30	0.0336233
Y22D7AL.14	36	14	5	81	80	125	1.1699	2.5146	4.6439	356	43	57	6978	7291	7277	0.93891	7332.7	7305	1.00379	2.2128e-06	1.0862	31	0.0350387
C31A11.5	6	6	6	37	23	33	2.6245	1.9386	2.4594	27	102	322	7307	7232	7012	0.93971	7332.7	7306	1.00365	2.2489e-06	1.1046	32	0.0345188
Y52B11A.12	21	12	41	76	113	108	1.8556	3.2352	1.3973	76	18	659	7258	7316	6675	0.89887	7331.6	7283	1.00667	2.2863e-06	1.122	33	0.034
M02D8.4	14	6	34	54	55	71	1.9475	3.1964	1.0623	66	19	866	7268	7315	6468	0.87208	7330.2	7270	1.00828	2.754e-06	1.3425	34	0.0394853
F09B12.3	8	8	13	43	43	35	2.4263	2.4263	1.4288	37	47	642	7297	7287	6692	0.90241	7331.8	7287	1.00615	2.8313e-06	1.3821	35	0.0394886
F53A9.1	74	64	5	389	32	721	2.3942	-1	7.1719	40	7147	4	7294	187	7330	0.025355	2123.1	1812	1.17169	2.9e-06	1.4129	36	0.0392472
T01D3.6	14	22	17	113	51	234	3.0128	1.213	3.7829	17	594	121	7317	6740	7213	0.90212	7331.7	7286	1.00627	3.0987e-06	1.5054	37	0.0406865
F42F12.3	5	7	8	31	14	210	2.6323	1	4.7142	26	1028	53	7308	6306	7281	0.85094	7328.4	7260	1.00942	3.5925e-06	1.747	38	0.0459737
M153.1	20	28	32	68	160	133	1.7655	2.5146	2.0553	84	42	405	7250	7292	6929	0.92899	7332.5	7298	1.00473	3.6236e-06	1.7628	39	0.0452
Y38H6C.8	5	3	2	13	18	17	1.3785	2.585	3.0875	208	39	202	7126	7295	7132	0.94024	7332.7	7307	1.00352	4.1556e-06	2.0217	40	0.0505425
C08E8.4	25	12	35	83	86	92	1.7312	2.8413	1.3943	94	27	661	7240	7307	6673	0.89527	7331.5	7282	1.0068	4.2545e-06	2.0632	41	0.050322
C55F2.2	7	6	2	25	15	56	1.8365	1.3219	4.8074	77	442	50	7257	6892	7284	0.9239	7332.4	7295	1.00513	4.3156e-06	2.093	42	0.0498333
Y68A4A.13	376	300	89	1053	969	2157	1.4857	1.6915	4.5991	162	179	60	7172	7155	7274	0.94663	7332.8	7311	1.00298	4.4124e-06	2.1389	43	0.0497419
C29F9.2	116	127	51	376	405	808	1.6966	1.6731	3.9858	99	185	105	7235	7149	7229	0.94824	7332.8	7313	1.00271	4.877e-06	2.3556	44	0.0535364
B0462.5	4	5	7	20	23	17	2.3219	2.2016	1.2801	42	67	720	7292	7267	6614	0.88883	7331.1	7277	1.00743	5.1382e-06	2.477	45	0.0550444
C17C3.4	74	133	46	348	375	475	2.2335	1.4955	3.3682	47	277	162	7287	7057	7172	0.93533	7332.7	7303	1.00407	5.3487e-06	2.5843	46	0.0561804
M04G12.2	1218	1017	1590	4152	5206	5326	1.7693	2.3559	1.744	83	52	512	7251	7282	6822	0.91351	7332.1	7291	1.00564	5.6041e-06	2.6984	47	0.0574128
Y51A2D.4	12	34	19	48	136	69	2	2	1.8606	58	88	463	7276	7246	6871	0.91868	7332.3	7292	1.00553	5.993e-06	2.88	48	0.06
T24B8.5	487	362	553	1803	2185	1060	1.8884	2.5936	0.93871	72	35	983	7262	7299	6351	0.85372	7328.7	7261	1.00932	6.2822e-06	3.0172	49	0.0615755
K08D8.5	10	17	11	118	54	19	3.5607	1.6674	0.7885	12	187	1125	7322	7147	6209	0.82401	7325.3	7244	1.01122	6.4022e-06	3.073	50	0.06146
C17G10.5	599	532	471	1924	2160	2694	1.6835	2.0215	2.516	101	85	307	7233	7249	7027	0.93438	7332.6	7301	1.00433	6.684e-06	3.2068	51	0.0628784
C49C8.5	69	27	26	208	94	259	1.5919	1.7997	3.3164	123	135	167	7211	7199	7167	0.94354	7332.8	7308	1.00339	7.0325e-06	3.3652	52	0.0647154
K02F3.6	5	1	9	12	13	13	1.263	3.7004	0.53051	285	7	1455	7049	7327	5879	0.77004	7315	7188	1.01767	7.3614e-06	3.5102	53	0.0662302
F35C5.5	393	332	305	1190	1519	1413	1.5984	2.1939	2.2119	120	69	368	7214	7265	6966	0.92587	7332.5	7296	1.005	7.7274e-06	3.6787	54	0.0681241
B0302.5	9	8	20	38	32	52	2.078	2	1.3785	54	91	669	7280	7243	6665	0.89126	7331.3	7281	1.00691	8.3371e-06	3.9579	55	0.0719618
Y41D4B.16	140	80	25	557	128	1024	1.9923	0.67807	5.3561	61	2238	29	7273	5096	7305	0.68662	7283.7	7124	1.02242	1.004e-05	4.7235	56	0.0843482
Y54G2A.9	68	65	4	160	76	593	1.2345	0.22556	7.2119	306	4773	3	7028	2561	7331	0.33463	6609.8	6342	1.04223	1.1112e-05	5.1861	57	0.0909842
F19B2.5	40	17	24	131	87	50	1.7115	2.3555	1.0589	97	53	869	7237	7281	6465	0.86392	7329.6	7266	1.00875	1.133e-05	5.286	58	0.0911379
F35C5.6	6048	5708	3591	17036	20265	25826	1.4941	1.8279	2.8464	161	122	236	7173	7212	7098	0.93121	7332.6	7300	1.00447	1.1756e-05	5.4687	59	0.0926898
R07E3.1	38	19	13	125	76	40	1.7179	2	1.6215	96	89	555	7238	7245	6779	0.90152	7331.7	7285	1.00641	1.2026e-05	5.5877	60	0.0931283
T10H4.12	58	70	35	219	246	108	1.9168	1.8132	1.6256	69	126	553	7265	7208	6781	0.90053	7331.7	7284	1.00655	1.2193e-05	5.6581	61	0.0927557
F49F1.1	2730	2307	2021	9437	9688	4735	1.7894	2.0702	1.2283	81	79	755	7253	7255	6579	0.87795	7330.5	7273	1.00791	1.2252e-05	5.6853	62	0.0916984
C50F7.2	8	44	47	58	127	98	2.858	1.5293	1.0601	22	260	868	7312	7074	6466	0.84819	7328.2	7258	1.00967	1.2591e-05	5.8311	63	0.0925571
F48F7.7	6	7	3	34	13	41	2.5025	0.89308	3.7726	32	1352	122	7302	5982	7212	0.79891	7321.3	7225	1.01333	1.3386e-05	6.1701	64	0.0964078
Y39B6A.20	7096	8030	4279	21205	24422	40695	1.5793	1.6047	3.2495	137	221	176	7197	7113	7158	0.92929	7332.5	7299	1.00459	1.3514e-05	6.2271	65	0.0958015
Y46G5A.20	5	16	11	37	42	27	2.8875	1.3923	1.2955	21	366	707	7313	6968	6627	0.8564	7328.9	7263	1.00907	1.3781e-05	6.3431	66	0.0961076
M28.6	4	9	10	30	25	20	2.9069	1.4739	1	20	300	931	7314	7034	6403	0.8354	7326.8	7252	1.01031	1.4166e-05	6.512	67	0.097194
C53C11.2	7	1	10	16	12	13	1.1926	3.585	0.37851	338	10	1699	6996	7324	5635	0.73223	7303.6	7159	1.0202	1.4563e-05	6.674	68	0.0981471
Y45G12C.2	20	14	41	55	93	73	1.4594	2.7318	0.83227	174	31	1082	7160	7303	6252	0.82906	7326	7247	1.0109	1.4801e-05	6.782	69	0.0982899
C48B6.9	7	3	8	26	15	11	1.8931	2.3219	0.45943	71	56	1564	7263	7278	5770	0.7735	7315.9	7196	1.01666	1.577e-05	7.1922	70	0.102746
C27H5.11	17	9	46	52	52	68	1.613	2.5305	0.5639	116	40	1402	7218	7294	5932	0.79202	7320	7216	1.01441	1.6498e-05	7.4984	71	0.105611
F38A1.5	5	3	6	13	16	16	1.3785	2.415	1.415	207	49	655	7127	7285	6679	0.87943	7330.6	7274	1.00778	1.6849e-05	7.6502	72	0.106253
K10C2.3	13	17	21	101	58	22	2.9578	1.7705	0.067114	19	145	2431	7315	7189	4903	0.65388	7264.4	7095	1.02388	1.6985e-05	7.7076	73	0.105584
F33H12.7	11	12	3	72	27	12	2.7105	1.1699	2	24	672	417	7310	6662	6917	0.85427	7328.8	7262	1.0092	1.7056e-05	7.7366	74	0.104549
C01B10.6	272	215	227	827	619	1761	1.6043	1.5256	2.9556	118	263	217	7216	7071	7117	0.92094	7332.3	7293	1.00539	1.7079e-05	7.7465	75	0.103287
Y105C5B.9	10	6	9	31	24	23	1.6323	2	1.3536	112	94	678	7222	7240	6656	0.8826	7330.8	7275	1.00767	1.8102e-05	8.1756	76	0.107574
Y66A7A.7	22	17	2	70	16	150	1.6699	-0.087463	6.2288	102	5959	12	7232	1375	7322	0.18465	5572.7	5189	1.07394	1.8497e-05	8.3381	77	0.108287
Y57G11C.35	35	20	14	90	75	68	1.3626	1.9069	2.2801	212	109	353	7122	7225	6981	0.91099	7332.1	7290	1.00578	2.0687e-05	9.2182	78	0.118182
C56A3.2	40	35	56	121	132	151	1.5969	1.9151	1.431	121	107	640	7213	7227	6694	0.88494	7330.9	7276	1.00755	2.1014e-05	9.3513	79	0.118371
F54D5.3	169	87	240	519	424	375	1.6187	2.285	0.64386	115	57	1279	7219	7277	6055	0.80667	7322.7	7232	1.01254	2.1262e-05	9.4562	80	0.118203
F35E12.7	16	12	13	80	55	12	2.3219	2.1964	-0.11548	41	68	3021	7293	7266	4313	0.57961	7200.3	6995	1.02935	2.136e-05	9.497	81	0.117247
Y62E10A.13	117	79	93	414	338	134	1.8231	2.0971	0.52693	78	74	1460	7256	7260	5874	0.78473	7318.4	7211	1.01489	2.1371e-05	9.5017	82	0.115874
Y54G2A.39	22	33	3	58	48	180	1.3985	0.54057	5.9069	195	2985	15	7139	4349	7319	0.57628	7196.6	6989	1.0297	2.2142e-05	9.8177	83	0.118286
B0218.8	7	15	18	43	46	26	2.6189	1.6167	0.53051	28	217	1448	7306	7117	5886	0.77616	7316.5	7198	1.01646	2.2312e-05	9.8846	84	0.117674
F01D5.3	8	7	27	27	33	34	1.7549	2.237	0.33258	86	61	1788	7248	7273	5546	0.74142	7306.7	7167	1.01949	2.3788e-05	10.483	85	0.123329
F40F12.8	14	24	21	44	80	63	1.6521	1.737	1.585	106	158	575	7228	7176	6759	0.88907	7331.2	7278	1.00731	2.4422e-05	10.742	86	0.124907
VC5.3	206	383	187	818	870	1235	1.9895	1.1837	2.7234	62	649	257	7272	6685	7077	0.87249	7330.2	7271	1.00814	2.6226e-05	11.476	87	0.131908
F23F1.7	5	7	3	19	16	21	1.926	1.1926	2.8074	68	634	241	7266	6700	7093	0.8757	7330.4	7272	1.00803	2.6349e-05	11.523	88	0.130943
W07B8.4	10	12	17	25	63	36	1.3219	2.3923	1.0825	242	51	846	7092	7283	6488	0.84985	7328.3	7259	1.00955	2.648e-05	11.574	89	0.130045
F53A9.7	268	329	331	815	1159	801	1.6046	1.8167	1.275	117	125	725	7217	7209	6609	0.87201	7330.2	7269	1.00842	2.689e-05	11.737	90	0.130411
Y60A3A.18	790	622	393	1958	1987	2620	1.3095	1.6756	2.737	250	183	251	7084	7151	7083	0.90995	7332	7289	1.0059	2.9122e-05	12.62	91	0.138681
C29F3.1	12	15	4	53	27	43	2.143	0.848	3.4263	50	1505	156	7284	5829	7178	0.7729	7315.7	7195	1.01678	2.977e-05	12.872	92	0.139913
Y41D4B.12	33	18	25	81	32	984	1.2955	0.83007	5.2987	260	1560	30	7074	5774	7304	0.75658	7311.4	7177	1.01873	3.0858e-05	13.301	93	0.143022
C16C8.4	14	13	41	59	55	38	2.0753	2.0809	-0.10962	55	76	2998	7279	7258	4336	0.58094	7201.7	7000	1.02881	3.1781e-05	13.651	94	0.145223
F22E5.1	4	17	6	40	17	65	3.3219	0	3.4374	15	5714	155	7319	1620	7179	0.21587	5869.3	5519	1.06347	3.3691e-05	14.382	95	0.151389
T10B10.6	104	113	3	229	62	376	1.1388	-0.86598	6.9696	375	7095	5	6959	239	7329	0.030913	2383.2	1998	1.19279	3.3737e-05	14.402	96	0.150021
ZK121.2	10	13	16	48	38	26	2.263	1.5475	0.70044	45	248	1225	7289	7086	6109	0.80019	7321.5	7227	1.01308	3.467e-05	14.758	97	0.152144
ZK484.2	239	222	286	603	892	696	1.3351	2.0065	1.2831	235	87	716	7099	7247	6618	0.86345	7329.5	7265	1.00888	3.7124e-05	15.707	98	0.160276
ZK1320.2	89	84	144	294	304	218	1.7239	1.8556	0.59826	95	117	1346	7239	7217	5988	0.79336	7320.2	7219	1.01402	3.7941e-05	16.02	99	0.161818
Y37H2A.14	110	49	38	240	134	506	1.1255	1.4514	3.7351	390	323	124	6944	7011	7210	0.89018	7331.2	7280	1.00703	3.9614e-05	16.653	100	0.16653
H20E11.1	12	8	7	20	25	150	0.73697	1.6439	4.4215	1100	203	75	6234	7131	7259	0.81837	7324.5	7239	1.01181	4.2472e-05	17.723	101	0.175475
Y53F4B.33	27	19	5	68	15	418	1.3326	-0.34104	6.3854	237	6533	11	7097	801	7323	0.10557	4470.3	3973	1.12517	4.3193e-05	17.989	102	0.176363
Y57A10A.16	19	8	13	38	17	430	1	1.0875	5.0478	522	817	40	6812	6517	7294	0.82119	7324.9	7242	1.01145	4.3262e-05	18.016	103	0.174913
ZC64.2	72	33	35	184	137	68	1.3536	2.0536	0.95818	220	82	965	7114	7252	6369	0.83329	7326.5	7251	1.01041	4.4149e-05	18.341	104	0.176356
F35E12.8	13	5	9	31	23	18	1.2538	2.2016	1	287	66	930	7047	7268	6404	0.83181	7326.3	7250	1.01052	4.4675e-05	18.537	105	0.176543
ZK896.7	15	26	24	83	73	29	2.4681	1.4894	0.27302	33	282	1905	7301	7052	5429	0.70887	7294.4	7139	1.02177	4.4959e-05	18.641	106	0.175858
F35C5.8	57	55	56	165	93	1305	1.5334	0.7578	4.5425	148	1889	64	7186	5445	7270	0.7214	7299.5	7151	1.02077	4.5376e-05	18.796	107	0.175664
T20D3.2	199	98	160	508	416	287	1.3521	2.0857	0.84298	227	75	1074	7107	7259	6260	0.81902	7324.6	7240	1.01169	4.6371e-05	19.162	108	0.177426
R144.13	6	9	10	36	21	18	2.585	1.2224	0.848	30	583	1072	7304	6751	6262	0.78306	7318.1	7208	1.01527	4.7549e-05	19.596	109	0.17978
F15H10.3	93	48	36	245	53	1985	1.3975	0.14296	5.785	198	5168	19	7136	2166	7315	0.28674	6369.1	6070	1.04928	4.9306e-05	20.223	110	0.183845
T10D4.13	21	7	34	37	63	62	0.81714	3.1699	0.86673	889	21	1051	6445	7313	6283	0.751	7309.7	7172	1.0192	4.976e-05	20.382	111	0.183622
F58G6.3	5	3	7	11	16	13	1.1375	2.415	0.89308	383	50	1026	6951	7284	6308	0.80996	7323.2	7236	1.01205	4.9828e-05	20.405	112	0.182188
K12H4.7	80	55	79	236	198	129	1.5607	1.848	0.70745	139	118	1218	7195	7216	6116	0.80529	7322.4	7231	1.01264	5.0664e-05	20.707	113	0.183248
H22K11.1	15290	14977	5011	40825	32886	56921	1.4169	1.1347	3.5058	187	733	147	7147	6601	7187	0.85988	7329.2	7264	1.00898	5.11e-05	20.855	114	0.182939
R01B10.3	112	72	12	254	19	1058	1.1813	-1.922	6.4622	348	7281	8	6986	53	7326	0.006879	926.11	1002	0.924261	5.1406e-05	20.963	115	0.182287
C50F2.10	369	171	58	802	219	3819	1.12	0.35693	6.041	401	4076	13	6933	3258	7321	0.41937	6908.3	6663	1.03682	5.3886e-05	21.859	116	0.18844
F35E12.9	6	9	9	22	23	22	1.8745	1.3536	1.2895	74	406	710	7260	6928	6624	0.84493	7327.8	7256	1.0099	5.4097e-05	21.929	117	0.187427
F08G2.5	99	86	67	191	382	233	0.94807	2.1512	1.7981	623	70	492	6711	7264	6842	0.84587	7327.9	7257	1.00977	5.4413e-05	22.041	118	0.186788
Y43F8C.20	677	536	1167	1940	2104	1638	1.5188	1.9728	0.48913	153	97	1513	7181	7237	5821	0.76718	7314.2	7186	1.01784	5.6945e-05	22.935	119	0.192731
C17E4.4	11	10	24	37	39	23	1.75	1.9635	-0.061401	90	99	2809	7244	7235	4525	0.60144	7222.5	7029	1.02753	6.3472e-05	25.227	120	0.210225
C15F1.10	17	10	46	43	43	66	1.3388	2.1043	0.52083	234	73	1470	7100	7261	5864	0.76666	7314.1	7185	1.01797	6.3681e-05	25.301	121	0.209099
T03F1.10	116	127	58	321	309	307	1.4684	1.2828	2.4041	171	484	331	7163	6850	7003	0.87141	7330.1	7268	1.00854	6.9474e-05	27.27	122	0.223525
F25B4.8	15	5	8	18	45	35	0.26303	3.1699	2.1293	3370	22	384	3964	7312	6950	0.51087	7106.9	6879	1.03313	7.22e-05	28.183	123	0.22913
C05C12.4	16	15	40	56	55	36	1.8074	1.8745	-0.152	79	116	3157	7255	7218	4177	0.55472	7170.9	6955	1.03104	7.3369e-05	28.57	124	0.230403
F39E9.2	6	5	11	16	21	13	1.415	2.0704	0.24101	191	78	1966	7143	7256	5368	0.70558	7292.9	7137	1.02184	7.4279e-05	28.871	125	0.230968
T22G5.7	5	8	9	11	13	307	1.1375	0.70044	5.0922	376	2134	37	6958	5200	7297	0.66956	7274.2	7107	1.02353	7.529e-05	29.207	126	0.231802
B0464.3	92	54	101	214	105	2079	1.2179	0.95936	4.3635	319	1153	81	7015	6181	7253	0.79755	7321	7223	1.01357	7.5554e-05	29.292	127	0.230646
F47G4.6	70	45	91	158	166	211	1.1745	1.8832	1.2133	352	115	761	6982	7219	6573	0.84019	7327.3	7254	1.0101	7.8123e-05	30.133	128	0.235414
F35E12.6	61	45	90	205	167	84	1.7487	1.8919	-0.099536	92	114	2950	7242	7220	4384	0.58133	7202.1	7001	1.02872	7.8464e-05	30.242	129	0.234434
D2024.5	17	10	25	35	38	61	1.0418	1.926	1.2869	484	104	713	6850	7230	6621	0.83159	7326.3	7249	1.01066	9.1017e-05	34.336	130	0.264123
R57.1	24	13	27	75	54	21	1.6439	2.0544	-0.36257	109	81	4066	7225	7253	3268	0.4343	6948	6708	1.03578	9.104e-05	34.344	131	0.262168
Y34B4A.9	90	80	122	250	254	198	1.4739	1.6668	0.69862	168	188	1226	7166	7146	6108	0.79322	7320.2	7218	1.01416	9.82e-05	36.627	132	0.277477
R12A1.4	19	6	21	47	29	21	1.3067	2.273	0	254	58	2639	7080	7276	4695	0.61336	7233.4	7053	1.02558	9.8595e-05	36.75	133	0.276316
T07C4.12	75	57	9	132	23	1043	0.81558	-1.3093	6.8566	898	7241	6	6436	93	7328	0.011123	1272.8	1227	1.03733	9.8942e-05	36.856	134	0.275045
F01D5.8	7	10	8	26	12	106	1.8931	0.26303	3.7279	70	4577	126	7264	2757	7208	0.36609	6736.9	6470	1.04125	0.00010238	37.925	135	0.280926
C08F11.13	18	14	27	49	46	41	1.4448	1.7162	0.60266	182	166	1342	7152	7168	5992	0.77903	7317.2	7202	1.016	0.00010282	38.062	136	0.279868
F54F11.2	57	53	58	166	104	390	1.5421	0.97252	2.7493	144	1129	250	7190	6205	7084	0.8015	7321.8	7228	1.01298	0.00010307	38.142	137	0.278409
F58G1.4	591	650	479	1677	1356	2818	1.5047	1.0608	2.5566	158	880	294	7176	6454	7040	0.82687	7325.7	7245	1.01114	0.00010367	38.335	138	0.27779
ZC204.12	16	8	35	31	38	59	0.9542	2.2479	0.75336	609	59	1164	6725	7275	6170	0.76554	7313.8	7184	1.01807	0.00010607	39.083	139	0.281173
F44C4.3	16959	17262	23158	39966	58742	44967	1.2367	1.7668	0.95736	304	146	966	7030	7188	6368	0.81606	7324.2	7238	1.01191	0.00010873	39.91	140	0.285071
C17E4.11	9	8	16	22	30	23	1.2895	1.9069	0.52356	268	111	1467	7066	7223	5867	0.75939	7312.2	7180	1.01841	0.00011067	40.502	141	0.287248
F26H11.5	41	32	14	99	25	643	1.2718	-0.35614	5.5213	275	6571	25	7059	763	7309	0.099834	4361.2	3888	1.12171	0.00011457	41.704	142	0.29369
C15F1.9	90	76	252	257	220	430	1.5138	1.5334	0.77091	155	255	1145	7179	7079	6189	0.79765	7321	7224	1.01343	0.00011477	41.764	143	0.292056
C04F6.3	9	7	9	22	22	19	1.2895	1.6521	1.078	269	200	852	7065	7134	6482	0.82853	7325.9	7246	1.01103	0.00011625	42.198	144	0.293042
T22G5.2	10	5	15	28	17	18	1.4854	1.7655	0.26303	163	149	1925	7171	7185	5409	0.70677	7293.4	7138	1.02177	0.00011857	42.879	145	0.295717
C54F6.14	143	152	156	353	436	385	1.3037	1.5203	1.3033	256	266	704	7078	7068	6630	0.84115	7327.4	7255	1.00998	0.00012158	43.782	146	0.299877
F40H7.12	25	33	22	55	133	31	1.1375	2.0109	0.49476	377	86	1508	6957	7248	5826	0.74502	7307.9	7170	1.01923	0.00012399	44.509	147	0.302782
Y40B10A.2	203	213	263	542	572	597	1.4168	1.4252	1.1827	188	343	778	7146	6991	6556	0.83061	7326.2	7248	1.01079	0.00012723	45.459	148	0.307155
C24G6.6	6	10	18	25	27	18	2.0589	1.433	0	56	339	2670	7278	6995	4664	0.60216	7223.2	7030	1.02748	0.00012854	45.851	149	0.307725
C46H11.2	10	3	9	20	16	11	1	2.415	0.28951	570	48	1865	6764	7286	5469	0.68353	7282.1	7121	1.02262	0.0001294	46.099	150	0.307327
Y39G10AR.15	232	192	41	505	101	2273	1.1222	-0.92675	5.7928	398	7123	18	6936	211	7316	0.027153	2210.4	1872	1.18077	0.00012941	46.101	151	0.305305
C54C8.12	466	460	874	928	1490	2985	0.99379	1.6956	1.772	574	178	502	6760	7156	6832	0.83815	7327.1	7253	1.01022	0.00013007	46.289	152	0.304533
F21C10.11	30	14	42	101	43	41	1.7513	1.6189	-0.034765	88	214	2731	7246	7120	4603	0.60225	7223.2	7031	1.02734	0.00013043	46.39	153	0.303203
Y47H9A.2	7	8	12	21	22	19	1.585	1.4594	0.66297	132	316	1256	7202	7018	6078	0.77908	7317.2	7203	1.01585	0.00013286	47.099	154	0.305838
K11C4.4	167	95	20	381	48	966	1.1899	-0.98489	5.594	340	7143	22	6994	191	7312	0.024771	2093.9	1792	1.16847	0.0001355	47.871	155	0.308845
C29F9.3	6	4	7	14	14	11	1.2224	1.8074	0.65208	317	134	1271	7017	7200	6063	0.77683	7316.7	7199	1.01635	0.00013692	48.278	156	0.309474
W10G11.19	224	199	220	538	600	456	1.2641	1.5922	1.0515	278	222	878	7056	7112	6456	0.82162	7325	7243	1.01132	0.00013742	48.421	157	0.308414
F40F4.6	74	66	61	286	173	66	1.9504	1.3902	0.11366	65	369	2284	7269	6965	5050	0.6484	7260.7	7086	1.02465	0.00013893	48.852	158	0.30919
R10H10.3	19	3	18	23	32	31	0.27563	3.415	0.78427	3280	15	1129	4054	7319	6205	0.46691	7024.1	6785	1.03524	0.00014087	49.411	159	0.310761
F36G9.12	5	14	13	22	22	47	2.1375	0.65208	1.8541	51	2384	467	7283	4950	6867	0.62782	7245.4	7062	1.02597	0.000144	50.31	160	0.314438
Y48B6A.13	126	98	30	289	49	1381	1.1976	-1	5.5246	332	7146	24	7002	188	7310	0.024404	2075.4	1777	1.16792	0.0001444	50.428	161	0.313217
C26B9.5	18	11	25	46	43	25	1.3536	1.9668	0	224	98	2633	7110	7236	4701	0.61336	7233.4	7052	1.02572	0.00014658	51.043	162	0.31508
C50B8.6	8	4	15	22	15	14	1.4594	1.9069	-0.099536	177	112	2965	7157	7222	4369	0.5727	7192.5	6982	1.03015	0.00014906	51.741	163	0.317429
Y46E12A.4	18	2	5	15	12	32	-0.26303	2.585	2.6781	6099	37	265	1235	7297	7069	0.16156	5311.7	4928	1.07786	0.00015166	52.473	164	0.319957
Y34B4A.6	1005	777	262	2153	1478	3786	1.0992	0.92766	3.853	425	1238	116	6909	6096	7218	0.77096	7315.2	7191	1.01727	0.00015478	53.357	165	0.323376
W04C9.1	277	412	437	665	1314	726	1.2635	1.6732	0.73234	279	184	1198	7055	7150	6136	0.78495	7318.5	7212	1.01477	0.00015597	53.702	166	0.323506
F22F4.5	3	7	14	15	17	13	2.3219	1.2801	-0.10692	43	493	2990	7291	6841	4344	0.54948	7164.1	6952	1.03051	0.00016075	55.061	167	0.329707
Y45G5AM.5	11	8	29	36	18	56	1.7105	1.1699	0.94937	98	671	975	7236	6663	6359	0.77752	7316.8	7200	1.01622	0.0001626	55.572	168	0.330786
F49C12.15	13	6	10	34	19	13	1.387	1.663	0.37851	201	192	1696	7133	7142	5638	0.7284	7302.2	7156	1.02043	0.00016599	56.529	169	0.334491
T05A7.5	4	9	8	22	17	11	2.4594	0.91754	0.45943	34	1284	1563	7300	6050	5771	0.64637	7259.3	7083	1.02489	0.00017304	58.494	170	0.344082
F14F3.5	9	5	14	27	17	12	1.585	1.7655	-0.22239	133	150	3441	7201	7184	3893	0.51074	7106.7	6878	1.03325	0.00017409	58.789	171	0.343795
F49E11.10	5126	4519	7752	8945	15529	24642	0.80325	1.7809	1.6685	941	141	527	6393	7193	6807	0.79383	7320.3	7220	1.01389	0.00017733	59.676	172	0.346953
Y37E3.1	85	75	25	190	47	1037	1.1605	-0.67423	5.3743	364	6956	28	6970	378	7306	0.048816	3069.6	2542	1.20755	0.00017979	60.345	173	0.348815
Y71G12B.30	18	29	1	35	17	57	0.95936	-0.77052	5.8329	601	7028	17	6733	306	7317	0.038231	2687.4	2225	1.20782	0.0001821	60.974	174	0.350425
H27M09.6	24	11	45	43	51	69	0.8413	2.213	0.61667	840	65	1321	6494	7269	6013	0.71984	7298.9	7148	1.02111	0.00018292	61.196	175	0.349691
W09G10.6	12	10	8	35	20	28	1.5443	1	1.8074	143	1064	487	7191	6270	6847	0.78291	7318	7207	1.0154	0.00018792	62.547	176	0.355381
B0281.5	8	4	11	15	19	14	0.90689	2.2479	0.34792	700	60	1765	6634	7274	5569	0.68152	7281	7117	1.02304	0.000188	62.57	177	0.353503
Y73B6BL.24	75	48	138	192	152	172	1.3561	1.663	0.31774	217	190	1810	7117	7144	5524	0.71227	7295.8	7141	1.02168	0.00018925	62.913	178	0.353444
F44G3.6	254	277	145	420	877	733	0.72556	1.6627	2.3378	1142	193	340	6192	7141	6994	0.78428	7318.3	7210	1.01502	0.00019005	63.129	179	0.352676
K08D8.4	760	600	720	1895	1677	1305	1.3181	1.4828	0.85798	248	289	1061	7086	7045	6273	0.79417	7320.4	7221	1.01377	0.00019285	63.883	180	0.354906
F54E2.1	29	16	20	74	51	25	1.3515	1.6724	0.32193	228	186	1795	7106	7148	5539	0.7135	7296.3	7142	1.0216	0.00019305	63.936	181	0.353238
H34I24.2	78	144	81	207	401	123	1.4081	1.4775	0.60266	194	295	1340	7140	7039	5994	0.76398	7313.4	7181	1.01844	0.00019448	64.323	182	0.353423
F15A2.2	15	9	14	36	17	108	1.263	0.91754	2.9475	280	1273	218	7054	6061	7116	0.77156	7315.4	7192	1.01716	0.00019706	65.02	183	0.355301
F18A1.8	46	74	48	105	112	878	1.1907	0.5979	4.1931	339	2659	87	6995	4675	7247	0.60101	7222.1	7028	1.02762	0.00019888	65.506	184	0.356011
T05E11.8	34	17	38	72	49	95	1.0825	1.5272	1.3219	440	261	695	6894	7073	6639	0.82098	7324.9	7241	1.01159	0.00020241	66.448	185	0.359178
D1086.8	7	8	12	20	22	16	1.5146	1.4594	0.41504	154	317	1643	7180	7017	5691	0.72714	7301.7	7155	1.0205	0.00020341	66.712	186	0.358667
R01E6.7	16	11	15	31	34	41	0.9542	1.628	1.4507	612	209	628	6722	7125	6706	0.81452	7323.9	7237	1.01201	0.00020371	66.79	187	0.357166
F23D12.11	187	107	262	509	361	247	1.4446	1.7544	-0.085056	183	152	2895	7151	7182	4439	0.57817	7198.7	6991	1.02971	0.00020422	66.919	188	0.355952
T01B11.2	19	18	22	56	41	45	1.5594	1.1876	1.0324	141	642	896	7193	6692	6438	0.78591	7318.7	7213	1.01465	0.00020569	67.32	189	0.35619
C18A11.1	13	11	7	27	34	15	1.0544	1.628	1.0995	466	210	830	6868	7124	6504	0.80703	7322.7	7233	1.0124	0.00020599	67.393	190	0.3547
Y71F9B.9	14	6	11	26	25	16	0.89308	2.0589	0.54057	723	80	1435	6611	7254	5899	0.71743	7298	7145	1.02141	0.00021049	68.558	191	0.358942
F08F3.2	11	13	21	54	30	19	2.2955	1.2065	-0.14439	44	605	3129	7290	6729	4205	0.52312	7126.5	6904	1.03223	0.00021124	68.759	192	0.35812
W03D2.6	5	5	8	14	11	20	1.4854	1.1375	1.3219	165	732	700	7169	6602	6634	0.79628	7320.8	7222	1.01368	0.00021441	69.576	193	0.360497
F21H7.1	5	4	7	12	11	14	1.263	1.4594	1	286	320	938	7048	7014	6396	0.80185	7321.8	7229	1.01284	0.00021771	70.435	194	0.363067
K06G5.1	169	111	166	400	384	187	1.243	1.7905	0.17186	298	137	2123	7036	7197	5211	0.6692	7274	7106	1.02364	0.00021981	70.989	195	0.364046
Y37E3.16	9	5	6	23	11	19	1.3536	1.1375	1.663	226	730	531	7108	6604	6803	0.80986	7323.2	7235	1.01219	0.00022217	71.591	196	0.36526
F28B4.3	14	41	18	56	74	34	2	0.8519	0.91754	59	1487	1006	7275	5847	6328	0.68263	7281.6	7120	1.0227	0.00022383	72.021	197	0.365589
F19C7.1	443	298	172	891	634	1424	1.0081	1.0892	3.0495	520	816	208	6814	6518	7126	0.80263	7322	7230	1.01272	0.00022383	72.02	198	0.363737
ZK1320.3	41	31	81	124	93	71	1.5966	1.585	-0.1901	122	224	3309	7212	7110	4025	0.52341	7126.9	6905	1.03214	0.00022933	73.45	199	0.369095
F07A11.2	968	846	83	1846	303	4163	0.93132	-1.4813	5.6484	649	7258	21	6685	76	7313	0.0094225	1142.1	1131	1.00981	0.00025086	78.918	200	0.39459
Y39E4B.14	6	7	6	15	13	35	1.3219	0.89308	2.5443	246	1354	299	7088	5980	7035	0.75621	7311.3	7176	1.01885	0.00025257	79.352	201	0.394786
T12D8.5	1454	1160	1267	3341	3006	2863	1.2003	1.3737	1.1761	330	387	784	7004	6947	6550	0.80824	7322.9	7234	1.01229	0.00025392	79.69	202	0.394505
PDB1.1	36	25	41	72	86	61	1	1.7824	0.57319	527	140	1387	6807	7194	5947	0.73855	7305.8	7165	1.01965	0.00025952	81.101	203	0.399512
F48C1.9	22	23	29	84	56	26	1.9329	1.2838	-0.15754	67	483	3179	7267	6851	4155	0.52461	7128.8	6907	1.03211	0.0002609	81.439	204	0.399211
F54D5.4	45	41	44	110	111	73	1.2895	1.4369	0.73039	263	333	1200	7071	7001	6134	0.77009	7315	7189	1.01753	0.00026652	82.839	205	0.404093
E02H9.4	22	11	23	33	48	47	0.58496	2.1255	1.031	1633	72	897	5701	7262	6437	0.67584	7277.9	7113	1.02318	0.00026746	83.065	206	0.403228
Y74E4A.1	8	5	7	17	15	13	1.0875	1.585	0.89308	436	237	1025	6898	7097	6309	0.78327	7318.1	7209	1.01513	0.0002686	83.357	207	0.402691
W01A11.4	130	115	101	334	284	179	1.3613	1.3043	0.8256	216	453	1088	7118	6881	6246	0.77583	7316.4	7197	1.01659	0.00026998	83.7	208	0.402404
ZK1307.1	38	16	25	78	64	26	1.0375	2	0.056584	489	90	2459	6845	7244	4875	0.61303	7233.1	7050	1.02597	0.00027445	84.798	209	0.405732
T19C3.7	6	9	4	16	17	15	1.415	0.91754	1.9069	192	1285	448	7142	6049	6886	0.75444	7310.7	7174	1.01905	0.00028031	86.228	210	0.41061
F10G7.11	152	81	127	320	267	179	1.074	1.7208	0.49513	448	164	1507	6886	7170	5827	0.7296	7302.7	7157	1.02036	0.0002808	86.349	211	0.409237
H31G24.3	12	2	10	19	12	11	0.66297	2.585	0.1375	1330	38	2216	6004	7296	5118	0.56857	7187.7	6977	1.0302	0.00028403	87.14	212	0.411038
F43A11.8	14	19	24	32	55	37	1.1926	1.5334	0.62449	334	256	1310	7000	7078	6024	0.75692	7311.5	7178	1.0186	0.00028406	87.15	213	0.409155
C35D6.3	46	28	66	89	84	142	0.95217	1.585	1.1054	620	223	820	6714	7111	6514	0.78871	7319.3	7214	1.0146	0.00028752	87.998	214	0.411206
F32H5.1	31	24	34	77	68	44	1.3126	1.5025	0.37197	249	271	1708	7085	7063	5626	0.71398	7296.5	7143	1.02149	0.00029229	89.161	215	0.414702
C05D2.8	552	338	147	1210	425	3227	1.1323	0.33044	4.4563	385	4232	71	6949	3102	7263	0.39704	6842.6	6584	1.03928	0.00029337	89.423	216	0.413995
F49F1.6	243	195	222	473	574	481	0.96088	1.5576	1.1155	599	242	812	6735	7092	6522	0.79003	7319.5	7215	1.01448	0.00029851	90.67	217	0.417834
Y34F4.2	13	4	19	17	24	30	0.38702	2.585	0.65896	2605	36	1260	4729	7298	6074	0.53162	7139.3	6922	1.03139	0.00029966	90.952	218	0.417211
C46G7.1	21	14	20	42	44	35	1	1.6521	0.80735	543	197	1107	6791	7137	6227	0.76539	7313.8	7183	1.01821	0.00030031	91.107	219	0.416014
T07C4.11	90	72	22	164	47	1055	0.8657	-0.61534	5.5836	779	6903	23	6555	431	7311	0.052382	3186.2	2653	1.20098	0.00031366	94.278	220	0.428536
R11E3.8	326	265	29	549	111	1710	0.75193	-1.2554	5.8818	1075	7231	16	6259	103	7318	0.011964	1334	1260	1.05873	0.00031541	94.695	221	0.428484
C46F11.3	10	3	17	17	17	17	0.76553	2.5025	0	1042	45	2685	6292	7289	4649	0.54072	7152.2	6939	1.03072	0.00031929	95.631	222	0.43077
Y71H2B.4	26	18	42	45	35	622	0.79141	0.95936	3.8885	965	1155	113	6369	6179	7221	0.72068	7299.3	7149	1.02102	0.00031941	95.657	223	0.428955
T25C12.3	19	28	29	104	52	29	2.4525	0.89308	0	36	1341	2610	7298	5993	4724	0.52398	7127.8	6906	1.03212	0.00031954	95.688	224	0.427179
Y39G8B.7	28	27	24	55	61	129	0.974	1.1758	2.4263	591	662	327	6743	6672	7007	0.79946	7321.4	7226	1.0132	0.00032445	96.856	225	0.430471
C07H6.6	18	9	28	42	30	28	1.2224	1.737	0	314	159	2636	7020	7175	4698	0.6001	7221.2	7027	1.02764	0.00033375	99.078	226	0.438398
T19H12.9	6	5	10	17	11	17	1.5025	1.1375	0.76553	159	731	1152	7175	6603	6182	0.74276	7307.2	7168	1.01942	0.00033956	100.44	227	0.442467
M28.10	157	169	122	285	461	392	0.8602	1.4477	1.684	793	324	522	6541	7010	6812	0.79212	7320	7217	1.01427	0.00034013	100.57	228	0.441096
F38A5.3	22	23	28	50	65	41	1.1844	1.4988	0.5502	343	275	1423	6991	7059	5911	0.73977	7306.2	7166	1.01956	0.0003404	100.63	229	0.439432
Y77E11A.4	71	32	46	138	47	977	0.95878	0.55459	4.4087	603	2904	77	6731	4430	7257	0.54878	7163.2	6949	1.03082	0.00034195	101	230	0.43913
Y16B4A.2	393	561	487	974	1261	1055	1.3094	1.1685	1.1152	251	677	816	7083	6657	6518	0.77941	7317.2	7204	1.01571	0.00035165	103.26	231	0.447013
Y94H6A.10	52	30	41	147	81	41	1.4992	1.433	0	160	336	2588	7174	6998	4746	0.60425	7225.1	7034	1.02717	0.00035284	103.53	232	0.44625
Y34F4.5	42	15	19	87	47	27	1.0506	1.6477	0.50696	472	201	1488	6862	7133	5846	0.72567	7301.2	7153	1.02072	0.00035801	104.72	233	0.449442
Y108G3AL.3	26	23	32	54	64	59	1.0544	1.4764	0.88264	464	296	1033	6870	7038	6301	0.77263	7315.6	7194	1.0169	0.0003598	105.16	234	0.449402
LLC1.2	1967	1565	1486	3459	4688	3894	0.81436	1.5828	1.3898	902	238	662	6432	7096	6672	0.77227	7315.5	7193	1.01703	0.00036041	105.3	235	0.448085
M79.2	21	29	48	49	80	68	1.2224	1.4639	0.5025	312	311	1498	7022	7023	5836	0.72988	7302.8	7158	1.02023	0.00036862	107.19	236	0.454195
Y48A6B.7	280	266	33	519	355	862	0.89031	0.41639	4.7071	728	3727	54	6606	3607	7280	0.43992	6962.2	6716	1.03666	0.00037157	107.86	237	0.455105
C39E9.2	105	145	37	318	158	266	1.5986	0.12387	2.8458	119	5260	237	7215	2074	7097	0.26932	6264.4	5968	1.04966	0.00037621	108.93	238	0.457689
F32D8.4	16	12	9	47	24	17	1.5546	1	0.91754	142	1058	1008	7192	6276	6326	0.72413	7300.6	7152	1.02078	0.00038405	110.73	239	0.463305
Y51F10.6	8	9	11	20	24	14	1.3219	1.415	0.34792	245	354	1762	7089	6980	5572	0.69921	7290	7131	1.0223	0.00038755	111.52	240	0.464667
T11B7.2	23	39	21	51	81	77	1.1489	1.0544	1.8745	371	900	459	6963	6434	6875	0.7811	7317.6	7205	1.01563	0.00038867	111.78	241	0.463817
M02H5.8	956	1237	824	2214	2839	1868	1.2116	1.1985	1.1808	323	618	779	7011	6716	6555	0.78274	7318	7206	1.01554	0.00039435	113.06	242	0.46719
C50F7.5	2969	3019	3200	6874	9289	3449	1.2112	1.6215	0.10811	325	213	2297	7009	7121	5037	0.63756	7252.9	7072	1.02558	0.00040325	115.03	243	0.473374
Y7A5A.1	59	66	41	151	119	141	1.3558	0.85042	1.782	218	1490	497	7116	5844	6837	0.72105	7299.4	7150	1.0209	0.00040941	116.4	244	0.477049
T20G5.8	8	8	9	21	20	11	1.3923	1.3219	0.28951	200	445	1864	7134	6889	5470	0.68176	7281.2	7118	1.02293	0.00042072	118.92	245	0.485388
F55G1.9	231	193	78	521	127	1736	1.1734	-0.60377	4.4761	354	6892	69	6980	442	7265	0.056842	3324.5	2777	1.19716	0.00042693	120.28	246	0.488943
F29G6.3	39	34	34	111	77	45	1.509	1.1793	0.40439	156	658	1655	7178	6676	5679	0.69015	7285.6	7126	1.0224	0.00043083	121.13	247	0.490405
Y43E12A.3	5	8	6	17	13	12	1.7655	0.70044	1	85	2148	937	7249	5186	6397	0.60988	7230.3	7045	1.0263	0.00043386	121.8	248	0.491129
T08A9.8	23	29	35	58	55	103	1.3344	0.92338	1.5572	236	1258	582	7098	6076	6752	0.73848	7305.8	7164	1.01979	0.0004382	122.76	249	0.493012
F37C4.6	539	624	1008	1047	2140	1167	0.9579	1.778	0.21131	604	142	2024	6730	7192	5310	0.6518	7263	7092	1.02411	0.00044024	123.21	250	0.49284
F55F3.3	15	18	11	45	26	41	1.585	0.53051	1.8981	128	3053	451	7206	4281	6883	0.53848	7149.1	6936	1.03072	0.00044696	124.68	251	0.496733
C43D7.5	32	22	9	40	74	39	0.32193	1.75	2.1155	2994	153	390	4340	7181	6944	0.54883	7163.2	6951	1.03053	0.00045307	125.99	252	0.49996
C13A10.2	16	23	3	32	22	78	1	-0.06413	4.7004	544	5885	56	6790	1449	7278	0.1816	5540.3	5157	1.07433	0.00045466	126.34	253	0.499368
F20E11.17	23	31	1	27	35	85	0.23133	0.17509	6.4094	3578	5014	10	3756	2320	7324	0.16185	5315.3	4932	1.07772	0.00045497	126.42	254	0.497717
ZK6.11	54	27	33	155	63	37	1.5212	1.2224	0.16506	151	562	2134	7183	6772	5200	0.64148	7255.8	7079	1.02498	0.00045926	127.35	255	0.499412
F31C3.5	1527	1535	54	1906	1121	4612	0.31985	-0.45345	6.4163	3017	6729	9	4317	605	7325	0.048518	3059.6	2535	1.20694	0.00046337	128.24	256	0.500938
C53B4.7	15	6	4	34	12	14	1.1806	1	1.8074	349	1079	488	6985	6255	6846	0.75855	7311.9	7179	1.01851	0.00046604	128.83	257	0.501284
F56F10.1	18	18	16	45	43	23	1.3219	1.2563	0.52356	241	523	1465	7093	6811	5869	0.71905	7298.6	7147	1.02121	0.00046829	129.32	258	0.50124
Y25C1A.14	41	18	8	51	41	138	0.31487	1.1876	4.1085	3038	641	95	4296	6693	7239	0.52786	7133.7	6914	1.03178	0.00046916	129.5	259	0.5
F54D8.2	430	317	177	928	175	4139	1.1098	-0.85713	4.5475	415	7090	63	6919	244	7271	0.03113	2392.8	2009	1.19104	0.0004701	129.7	260	0.498846
C54G6.5	8865	7746	9729	18052	21748	14906	1.026	1.4894	0.61553	504	283	1325	6830	7051	6009	0.73389	7304.2	7161	1.02	0.00047928	131.67	261	0.504483
T10H10.1	7	10	10	17	23	17	1.2801	1.2016	0.76553	272	613	1151	7062	6721	6183	0.74424	7307.6	7169	1.01933	0.0004867	133.27	262	0.508664
F57F4.4	63	53	36	131	134	69	1.0561	1.3382	0.9386	463	422	984	6871	6912	6350	0.76481	7313.6	7182	1.01832	0.00048758	133.45	263	0.507414
R05F9.9	9	11	8	19	27	16	1.078	1.2955	1	446	467	932	6888	6867	6402	0.76795	7314.5	7187	1.01774	0.00049229	134.46	264	0.509318
C54C8.9	526	611	792	1091	1378	2165	1.0525	1.1733	1.4508	469	666	627	6865	6668	6707	0.77861	7317.1	7201	1.01612	0.00049667	135.39	265	0.510906
F25H2.2	6	4	9	11	13	13	0.87447	1.7004	0.53051	767	177	1454	6567	7157	5880	0.70086	7290.8	7133	1.02212	0.0005006	136.23	266	0.512143
F44E2.9	31	26	54	85	64	56	1.4552	1.2996	0.052467	178	456	2476	7156	6878	4858	0.60638	7227.1	7038	1.02687	0.00050967	138.14	267	0.517378
C15C8.3	24	31	29	74	57	45	1.6245	0.87869	0.63387	113	1391	1294	7221	5943	6040	0.65735	7266.7	7099	1.02362	0.00051582	139.45	268	0.520336
Y39C12A.8	9	9	13	20	30	11	1.152	1.737	-0.24101	368	161	3523	6966	7173	3811	0.48292	7056.7	6819	1.03486	0.00052935	142.27	269	0.528885
C53H9.3	2860	2401	178	4279	2103	9640	0.58126	-0.19119	5.7591	1669	6266	20	5665	1068	7314	0.11222	4590.1	4090	1.12227	0.00053043	142.51	270	0.527815
F54D5.11	307	81	125	477	161	1569	0.63575	0.99107	3.6498	1433	1094	134	5901	6240	7200	0.67235	7275.9	7110	1.02333	0.00053275	142.98	271	0.527601
C33H5.13	1053	1041	1116	1926	2565	3168	0.8711	1.301	1.5052	770	455	602	6564	6879	6732	0.77089	7315.2	7190	1.01741	0.00053488	143.43	272	0.527316
ZK1321.3	19	17	26	38	34	113	1	1	2.1197	533	1031	386	6801	6303	6948	0.75533	7311	7175	1.01895	0.00053793	144.08	273	0.527766
Y51H4A.5	24	7	11	27	44	15	0.16993	2.6521	0.44746	4008	34	1580	3326	7300	5754	0.3543	6691.8	6425	1.04153	0.00054603	145.74	274	0.531898
F53C3.12	11	6	4	12	12	113	0.12553	1	4.8202	4285	1048	48	3049	6286	7286	0.35414	6691.2	6423	1.04176	0.00054665	145.87	275	0.530436
C01F1.2	17	3	10	16	17	20	-0.087463	2.5025	1	5453	44	933	1881	7290	6401	0.2226	5926.1	5585	1.06107	0.00056771	150.18	276	0.54413
F58B3.1	64	47	86	130	137	109	1.0224	1.5434	0.34192	507	250	1771	6827	7084	5563	0.6823	7281.4	7119	1.02281	0.00056927	150.5	277	0.543321
T07H3.1	9	16	24	33	27	32	1.8745	0.75489	0.41504	73	1901	1637	7261	5433	5697	0.56995	7189.3	6978	1.03028	0.00057611	151.88	278	0.546331
R08D7.4	20	21	38	52	61	28	1.3785	1.5384	-0.44057	203	252	4448	7131	7082	2886	0.36962	6750	6481	1.04151	0.00057705	152.06	279	0.545018
ZK1320.13	414	271	80	794	208	2082	0.93951	-0.38171	4.7018	639	6618	55	6695	716	7279	0.088489	4128.8	3636	1.13553	0.00058985	154.68	280	0.552429
Y110A7A.13	21	10	29	43	38	21	1.0339	1.926	-0.46566	492	105	4573	6842	7229	2761	0.34632	6659.6	6391	1.04203	0.00059912	156.53	281	0.557046
Y48E1B.10	415	466	98	853	622	1263	1.0394	0.41658	3.6879	488	3725	130	6846	3609	7204	0.45139	6989.7	6745	1.03628	0.0005993	156.56	282	0.555177
ZC477.3	37	36	59	102	90	53	1.463	1.3219	-0.15472	172	434	3170	7162	6900	4164	0.52185	7124.5	6903	1.03209	0.00060011	156.74	283	0.553852
T02C5.1	19	16	22	44	41	27	1.2115	1.3576	0.29546	324	400	1848	7010	6934	5486	0.67626	7278.1	7114	1.02307	0.00060738	158.21	284	0.557077
C35D10.5	14	8	10	33	16	23	1.237	1	1.2016	303	1070	768	7031	6264	6566	0.73337	7304	7160	1.02011	0.00063146	163.02	285	0.572
C08B6.10	864	725	1320	1665	2301	1499	0.94642	1.6662	0.18346	629	189	2097	6705	7145	5237	0.63627	7252	7070	1.02574	0.00063222	163.18	286	0.570559
D1053.1	10	6	20	16	24	23	0.67807	2	0.20163	1281	95	2050	6053	7239	5284	0.58717	7208.3	7013	1.02785	0.00063268	163.26	287	0.56885
ZC410.7	11	14	20	30	32	22	1.4475	1.1926	0.1375	180	630	2212	7154	6704	5122	0.62298	7241.5	7058	1.026	0.00063614	163.95	288	0.569271
Y62E10A.9	379	351	38	585	282	1602	0.62624	-0.31578	5.3977	1461	6493	27	5873	841	7307	0.091527	4193.4	3711	1.12999	0.00064955	166.6	289	0.576471
C52E4.2	25	13	28	58	36	28	1.2141	1.4695	0	322	305	2625	7012	7029	4709	0.5886	7209.8	7015	1.02777	0.00065379	167.45	290	0.577414
F21H7.4	13	12	34	33	35	25	1.344	1.5443	-0.44361	232	249	4472	7102	7085	2862	0.36521	6733.7	6462	1.04205	0.00065516	167.72	291	0.576357
Y18D10A.16	831	702	64	1365	519	2451	0.71598	-0.43574	5.2592	1172	6693	33	6162	641	7301	0.073134	3771.9	3246	1.16201	0.00065647	167.98	292	0.575274
T26C5.1	21	19	27	61	44	25	1.5384	1.2115	-0.11103	147	595	3006	7187	6739	4328	0.5316	7139.3	6921	1.03154	0.00066677	169.97	293	0.580102
C39F7.1	18	10	23	28	34	36	0.63743	1.7655	0.64636	1420	147	1275	5914	7187	6059	0.65311	7263.9	7094	1.02395	0.00067495	171.57	294	0.583571
C05C10.4	100	39	121	189	130	122	0.91839	1.737	0.011874	668	157	2554	6666	7177	4780	0.57995	7200.6	6996	1.02925	0.00067928	172.42	295	0.584475
R10E8.8	17	7	14	32	23	15	0.91254	1.7162	0.099536	687	169	2322	6647	7165	5012	0.60535	7226.2	7036	1.02703	0.00068369	173.3	296	0.585473
C44C11.1	10	7	26	23	21	22	1.2016	1.585	-0.24101	329	233	3521	7005	7101	3813	0.481	7053	6816	1.03477	0.0006845	173.45	297	0.584007
Y48E1B.9	19	29	29	34	70	78	0.83954	1.2713	1.4274	842	502	643	6492	6832	6691	0.75261	7310.2	7173	1.01913	0.00068926	174.38	298	0.585168
C01B10.11	14	7	18	26	28	14	0.89308	2	-0.36257	722	93	4076	6612	7241	3258	0.39558	6838	6579	1.03937	0.00069408	175.33	299	0.586388
K08H10.9	22	13	43	40	49	38	0.8625	1.9143	-0.17834	787	108	3258	6547	7226	4076	0.48902	7068.4	6831	1.03475	0.00070227	176.92	300	0.589733
T19B10.2	19	14	6	33	33	19	0.79647	1.237	1.663	955	550	529	6379	6784	6805	0.74683	7308.4	7171	1.01916	0.00070466	177.39	301	0.589336
F11A6.2	27	15	31	55	39	44	1.0265	1.3785	0.50524	503	377	1494	6831	6957	5840	0.70384	7292.1	7135	1.02202	0.00071848	180.03	302	0.596126
R07H5.1	16	11	24	35	37	17	1.1293	1.75	-0.4975	388	155	4737	6946	7179	2597	0.32842	6582.1	6300	1.04478	0.00072247	180.79	303	0.596667
T08A9.7	209	126	187	375	363	287	0.84339	1.5265	0.61801	834	262	1316	6500	7072	6018	0.70156	7291.1	7134	1.02202	0.00072925	182.1	304	0.599013
T10G3.6	172	96	75	265	114	2241	0.62358	0.24793	4.9011	1475	4655	42	5859	2679	7292	0.29027	6389.1	6089	1.04929	0.00073133	182.5	305	0.598361
T18H9.2	72	79	82	157	175	152	1.1247	1.1474	0.89038	395	711	1029	6939	6623	6305	0.73484	7304.5	7162	1.0199	0.00073289	182.8	306	0.597386
R08E3.1	18	12	17	33	40	18	0.87447	1.737	0.082462	761	160	2374	6573	7174	4960	0.59315	7214.4	7021	1.02755	0.00073306	182.83	307	0.595537
Y39G10AR.10	25	13	25	38	30	141	0.60407	1.2065	2.4957	1548	602	313	5786	6732	7021	0.69355	7287.3	7129	1.02221	0.00073972	184.11	308	0.59776
Y62E10A.20	384	354	42	597	294	1609	0.63662	-0.26793	5.2596	1432	6415	32	5902	919	7302	0.10044	4373.1	3895	1.12275	0.00074549	185.21	309	0.599385
ZK384.5	14	8	13	27	25	14	0.94753	1.6439	0.10692	626	204	2306	6708	7130	5028	0.60986	7230.3	7043	1.02659	0.00074682	185.46	310	0.598258
Y49E10.16	36	20	25	63	61	36	0.80735	1.6088	0.52607	920	220	1463	6414	7114	5871	0.67938	7279.9	7115	1.02318	0.00075095	186.25	311	0.598875
Y75B12B.6	11	9	4	17	17	42	0.62803	0.91754	3.3923	1455	1280	161	5879	6054	7173	0.64744	7260	7084	1.02484	0.00076042	188.03	312	0.60266
Y24D9B.1	12	9	18	21	24	36	0.80735	1.415	1	926	352	926	6408	6982	6408	0.72708	7301.7	7154	1.02065	0.00076545	188.98	313	0.60377
C06A5.12	6	5	8	11	14	12	0.87447	1.4854	0.58496	768	288	1380	6566	7046	5954	0.69857	7289.7	7130	1.0224	0.00077408	190.61	314	0.607038
ZC376.3	92	76	66	130	223	184	0.49881	1.553	1.4792	2043	244	616	5291	7090	6718	0.63911	7254.1	7076	1.02517	0.00077874	191.5	315	0.607937
F22H10.3	136	80	80	183	107	2755	0.42824	0.41954	5.1059	2369	3712	35	4965	3622	7299	0.33288	6602.1	6332	1.04266	0.00078054	191.84	316	0.607089
Y54G9A.9	153	161	26	251	103	879	0.71416	-0.64442	5.0793	1176	6935	38	6158	399	7296	0.045462	2954.8	2442	1.20999	0.00078595	192.85	317	0.60836
K04G2.2	28	34	47	90	61	54	1.6845	0.84327	0.2003	100	1521	2053	7234	5813	5281	0.56318	7181.3	6964	1.0312	0.00079191	193.96	318	0.609937
C12D12.1	501	436	388	1040	897	939	1.0537	1.0408	1.2751	467	939	724	6867	6395	6610	0.73615	7305	7163	1.01982	0.00080515	196.44	319	0.615799
T07G12.8	13	12	2	15	11	121	0.20645	-0.12553	5.9189	3742	6095	14	3592	1239	7320	0.082618	3998.7	3504	1.14118	0.00080977	197.29	320	0.616531
Y76B12C.8	9	4	7	14	13	11	0.63743	1.7004	0.65208	1430	176	1270	5904	7158	6064	0.64991	7261.7	7087	1.02465	0.0008106	197.45	321	0.615109
F27E5.1	14	14	20	36	26	35	1.3626	0.89308	0.80735	215	1348	1110	7119	5986	6224	0.67264	7276	7111	1.0232	0.00081584	198.42	322	0.616211
Y119D3B.13	3815	4148	7002	7947	11506	7517	1.0587	1.4719	0.10239	462	303	2312	6872	7031	5022	0.61536	7235.1	7055	1.02553	0.00082078	199.34	323	0.617152
ZK863.3	27	9	44	44	23	114	0.70454	1.3536	1.3735	1202	402	673	6132	6932	6661	0.71805	7298.2	7146	1.0213	0.00082471	200.06	324	0.617469
C26F1.7	11	12	18	37	25	14	1.75	1.0589	-0.36257	91	886	4073	7243	6448	3261	0.38623	6807.7	6541	1.04077	0.00083281	201.55	325	0.620154
M01H9.4	18	16	9	36	24	69	1	0.58496	2.9386	545	2732	221	6789	4602	7113	0.56359	7181.8	6965	1.03113	0.0008345	201.86	326	0.619202
T02C5.3	165	86	97	381	206	115	1.2073	1.2602	0.24558	327	519	1955	7007	6815	5379	0.65141	7262.7	7089	1.0245	0.00084143	203.14	327	0.621223
C30H6.6	16	15	25	38	40	22	1.2479	1.415	-0.18442	291	350	3285	7043	6984	4049	0.50509	7097.2	6864	1.03397	0.0008485	204.44	328	0.623293
R07B7.6	9	7	13	16	24	13	0.83007	1.7776	0	867	144	2683	6467	7190	4651	0.54844	7162.7	6948	1.0309	0.00084949	204.62	329	0.621945
W07B8.5	2326	4061	3791	4896	9748	5469	1.0738	1.2633	0.5287	451	510	1457	6883	6824	5877	0.70005	7290.4	7132	1.02221	0.00084989	204.69	330	0.620273
Y55F3AM.8	82	61	12	138	24	356	0.75097	-1.3458	4.8908	1077	7248	43	6257	86	7291	0.0099496	1183.7	1154	1.02574	0.00085125	204.93	331	0.619124
C15H11.4	56	52	93	125	130	105	1.1584	1.3219	0.17509	366	433	2120	6968	6901	5214	0.63584	7251.6	7069	1.02583	0.00085204	205.08	332	0.617711
F56C3.2	52	38	50	112	92	67	1.1069	1.2756	0.42223	418	496	1621	6916	6838	5713	0.68518	7283	7123	1.02246	0.00085231	205.12	333	0.615976
C25H3.12	3	7	11	13	11	11	2.1155	0.65208	0	53	2392	2687	7281	4942	4647	0.42405	6921.1	6679	1.03625	0.00086389	207.23	334	0.620449
F49E8.3	124	97	58	230	71	1282	0.89129	-0.45017	4.4662	727	6723	70	6607	611	7264	0.074366	3802.5	3273	1.16178	0.00086766	207.92	335	0.620657
F33H2.5	24	14	27	38	33	96	0.66297	1.237	1.8301	1322	548	478	6012	6786	6856	0.70935	7294.6	7140	1.02165	0.0008782	209.83	336	0.624494
C28H8.11	6	8	6	15	13	16	1.3219	0.70044	1.415	247	2147	654	7087	5187	6680	0.62274	7241.3	7057	1.02612	0.00087955	210.07	337	0.623353
F23B2.5	16	4	5	22	12	13	0.45943	1.585	1.3785	2222	236	670	5112	7098	6664	0.61322	7233.3	7051	1.02585	0.00089102	212.14	338	0.627633
Y75B12B.1	3083	2951	581	5488	2614	13260	0.83195	-0.17494	4.5124	857	6222	66	6477	1112	7268	0.13275	4922.7	4481	1.09857	0.0008925	212.39	339	0.626519
Y47D3A.13	5	10	12	13	14	39	1.3785	0.48543	1.7004	206	3346	521	7128	3988	6813	0.49115	7072.4	6835	1.03473	0.00091072	215.68	340	0.634353
W02B12.11	17	14	21	46	32	19	1.4361	1.1926	-0.14439	185	627	3128	7149	6707	4206	0.51144	7107.9	6881	1.03297	0.00092015	217.41	341	0.637566
Y92H12BR.2	72	46	33	131	52	582	0.8635	0.17688	4.1405	782	4997	93	6552	2337	7241	0.28118	6336.8	6034	1.05018	0.00092162	217.68	342	0.636491
Y82E9BR.14	45	37	54	106	85	64	1.2361	1.1999	0.24511	305	615	1956	7029	6719	5378	0.64413	7257.7	7081	1.02495	0.00093046	219.26	343	0.639242
B0365.6	23	9	15	42	29	15	0.86876	1.6881	0	774	181	2645	6560	7153	4689	0.55799	7175	6958	1.03119	0.00093972	220.91	344	0.64218
F36D4.2	11	8	25	24	26	16	1.1255	1.7004	-0.64386	392	174	5456	6942	7160	1878	0.23673	6038.4	5725	1.05474	0.00094377	221.61	345	0.642348
R12H7.5	24	18	26	38	62	30	0.66297	1.7843	0.20645	1323	139	2033	6011	7195	5301	0.58142	7202.2	7003	1.02844	0.00094813	222.39	346	0.642746
Y66D12A.21	12	15	14	21	17	284	0.80735	0.18057	4.3424	917	4977	82	6417	2357	7252	0.27817	6318.8	6018	1.04998	0.00094909	222.56	347	0.641383
F40A3.2	67	34	42	90	76	310	0.42576	1.1605	2.8838	2381	687	229	4953	6647	7105	0.59322	7214.4	7022	1.0274	0.00094996	222.71	348	0.639971
Y43F8C.13	279	272	113	536	448	679	0.94197	0.71989	2.5871	636	2041	289	6698	5293	7045	0.63341	7249.8	7067	1.02587	0.00095138	222.97	349	0.638883
K12H6.9	34	106	17	84	46	142	1.3049	-1.2044	3.0623	255	7218	205	7079	116	7129	0.014846	1530.6	1396	1.09642	0.0009569	223.95	350	0.639857
F41C3.3	9	18	32	31	32	30	1.7843	0.83007	-0.093109	82	1572	2930	7252	5762	4404	0.4667	7023.7	6784	1.03533	0.00095783	224.11	351	0.63849
F08A8.4	10	10	11	24	21	15	1.263	1.0704	0.44746	284	857	1583	7050	6477	5751	0.66598	7272.1	7103	1.02381	0.00097709	227.52	352	0.646364
C45G7.3	1106	1595	1869	1214	5048	6714	0.13442	1.6622	1.8449	4216	194	472	3118	7140	6862	0.38742	6811.6	6544	1.04089	0.00097904	227.86	353	0.645496
F57B10.3	43	36	40	115	52	101	1.4192	0.53051	1.3363	186	3047	689	7148	4287	6645	0.5164	7115.9	6894	1.03219	0.00099028	229.83	354	0.649237
W10D9.5	36	15	26	63	44	33	0.80735	1.5525	0.34395	921	246	1769	6413	7088	5565	0.64151	7255.8	7080	1.02483	0.0010164	234.39	355	0.660254
R12H7.3	12	10	10	31	19	14	1.3692	0.926	0.48543	211	1251	1520	7123	6083	5814	0.63887	7253.9	7074	1.02543	0.0010175	234.58	356	0.658933
Y104H12D.1	26	23	37	61	55	38	1.2303	1.2578	0.038474	309	521	2506	7025	6813	4828	0.58601	7207.1	7010	1.02812	0.0010231	235.56	357	0.659832
Y67D8B.2	6	10	4	18	11	12	1.585	0.1375	1.585	136	5202	577	7198	2132	6757	0.26297	6223.6	5921	1.05111	0.0010352	237.65	358	0.663827
T10B10.8	24	9	19	39	32	18	0.70044	1.8301	-0.078003	1214	121	2866	6120	7213	4468	0.50019	7088.7	6850	1.03485	0.0010677	243.24	359	0.677549
F56C9.7	84	40	81	169	116	72	1.0086	1.5361	-0.16993	519	253	3219	6815	7081	4115	0.5036	7094.7	6856	1.03482	0.0010719	243.97	360	0.677694
C09G12.5	11	29	16	37	20	40	1.75	-0.53605	1.3219	89	6832	697	7245	502	6637	0.061217	3452.8	2894	1.19309	0.0010748	244.46	361	0.677175
F23F12.12	16	15	29	31	35	47	0.9542	1.2224	0.69661	610	569	1228	6724	6765	6106	0.70438	7292.4	7136	1.02192	0.0010809	245.52	362	0.678232
ZK632.4	15	15	14	31	34	21	1.0473	1.1806	0.58496	479	656	1367	6855	6678	5967	0.69273	7286.9	7128	1.02229	0.0010893	246.96	363	0.680331
R02F2.9	258	176	94	484	146	1598	0.90764	-0.26961	4.0875	690	6418	97	6644	916	7237	0.1117	4580.9	4081	1.12249	0.0010894	246.97	364	0.678489
C50E3.11	28	25	63	49	45	353	0.80735	0.848	2.4862	913	1491	316	6421	5843	7018	0.66774	7273.1	7105	1.02366	0.0010909	247.23	365	0.677342
ZK593.7	358	243	90	607	149	2219	0.76174	-0.70564	4.6238	1049	6981	59	6285	353	7275	0.040932	2790.7	2302	1.21229	0.0010957	248.07	366	0.677787
Y22F5A.4	407	218	342	955	535	316	1.2305	1.2952	-0.11407	308	469	3014	7026	6865	4320	0.52843	7134.6	6916	1.03161	0.0011041	249.51	367	0.679864
C10E2.6	12	12	16	29	25	20	1.273	1.0589	0.32193	274	888	1799	7060	6446	5535	0.6388	7253.8	7073	1.02556	0.0011101	250.5	368	0.680707
F01F1.15	50	37	9	73	27	308	0.54597	-0.45457	5.0969	1810	6731	36	5524	603	7298	0.06165	3465.1	2909	1.19117	0.0011123	250.88	369	0.679892
C05C8.6	36	37	64	112	74	51	1.6374	1	-0.32757	111	1017	3898	7223	6317	3436	0.39759	6844.3	6587	1.03906	0.0011159	251.48	370	0.679676
T07A9.15	16	13	14	40	28	15	1.3219	1.1069	0.099536	243	781	2319	7091	6553	5015	0.59098	7212.2	7019	1.02753	0.0011161	251.51	371	0.677925
T16H5.1	30	30	60	73	68	62	1.2829	1.1806	0.047306	271	653	2491	7063	6681	4843	0.57956	7200.2	6994	1.02948	0.0011179	251.81	372	0.676909
K03H6.2	16	7	22	23	23	33	0.52356	1.7162	0.58496	1922	168	1368	5412	7166	5966	0.58678	7207.9	7011	1.02808	0.0011202	252.21	373	0.676166
B0310.5	17	14	25	35	44	18	1.0418	1.6521	-0.47393	485	198	4624	6849	7136	2710	0.3359	6615.4	6348	1.04212	0.0011261	253.2	374	0.677005
R03G5.5	14	6	11	18	23	15	0.36257	1.9386	0.44746	2749	103	1584	4585	7231	5750	0.48346	7057.7	6823	1.0344	0.0011374	255.11	375	0.680293
T05F1.11	18	11	17	32	45	9	0.83007	2.0324	-0.91754	860	83	6298	6474	7251	1036	0.12333	4776.6	4317	1.10646	0.0011401	255.55	376	0.679654
C18E9.9	18	9	19	28	35	17	0.63743	1.9594	-0.16046	1424	100	3191	5910	7234	4143	0.4492	6984.6	6742	1.03598	0.0011524	257.62	377	0.683342
F55C12.7	22	10	6	23	36	13	0.06413	1.848	1.1155	4661	120	814	2673	7214	6520	0.31884	6537.4	6259	1.04448	0.0011546	257.99	378	0.682513
F02E8.3	12	4	23	26	13	12	1.1155	1.7004	-0.9386	411	175	6350	6923	7159	984	0.12368	4782.1	4322	1.10646	0.0011583	258.61	379	0.682348
C02F12.5	32	24	64	56	52	170	0.80735	1.1155	1.4094	916	761	656	6418	6573	6678	0.71444	7296.7	7144	1.02137	0.0011597	258.84	380	0.681158
T01C8.2	11	8	19	16	28	23	0.54057	1.8074	0.27563	1842	132	1896	5492	7202	5438	0.54548	7158.7	6943	1.03107	0.0011691	260.43	381	0.683543
ZK1127.5	14	15	20	26	39	26	0.89308	1.3785	0.37851	720	380	1695	6614	6954	5639	0.65774	7266.9	7100	1.02351	0.0011761	261.58	382	0.684764
T21H3.1	8784	8162	10199	16318	19881	15353	0.89351	1.2844	0.59009	716	481	1350	6618	6853	5984	0.68826	7284.6	7125	1.0224	0.0011791	262.08	383	0.684282
C09G4.1	39	29	41	85	77	36	1.124	1.4088	-0.18763	397	357	3298	6937	6977	4036	0.49539	7080.1	6842	1.0348	0.0011854	263.15	384	0.685286
D1046.3	12	14	20	38	28	15	1.663	1	-0.41504	103	1056	4333	7231	6278	3001	0.34549	6656.1	6386	1.0423	0.0011952	264.78	385	0.68774
C36B1.7	36	25	58	70	68	61	0.95936	1.4436	0.072756	600	326	2410	6734	7008	4924	0.58931	7210.5	7017	1.02758	0.0011955	264.83	386	0.686088
VW02B12L.1	14	20	25	36	44	23	1.3626	1.1375	-0.12029	214	724	3045	7120	6610	4289	0.51191	7108.6	6884	1.03263	0.0011965	264.99	387	0.684729
F35H10.6	34	41	66	98	85	56	1.5272	1.0518	-0.23704	149	911	3489	7185	6423	3845	0.45	6986.5	6744	1.03596	0.001201	265.74	388	0.684897
C28H8.1	36	49	73	92	122	51	1.3536	1.316	-0.5174	221	446	4841	7113	6888	2493	0.30976	6492.7	6213	1.04502	0.0012101	267.22	389	0.686941
C33A12.7	14	4	7	14	15	15	0	1.9069	1.0995	5097	113	833	2237	7221	6501	0.26632	6245.3	5943	1.05087	0.0012167	268.33	390	0.688026
F09E5.1	38	53	83	112	114	62	1.5594	1.105	-0.42084	140	787	4363	7194	6547	2971	0.35487	6694.1	6428	1.0414	0.0012191	268.73	391	0.687289
C33F10.14	66	64	78	107	129	333	0.69707	1.0112	2.094	1223	1004	395	6111	6330	6939	0.68072	7280.6	7116	1.02313	0.00123	270.53	392	0.690128
C34H4.2	617	534	813	1083	1313	1368	0.81169	1.298	0.75074	911	461	1169	6423	6873	6165	0.6902	7285.6	7127	1.02225	0.0012451	272.99	393	0.694631
H14N18.1	7	10	1	11	15	13	0.65208	0.58496	3.7004	1379	2768	129	5955	4566	7205	0.49683	7082.7	6843	1.03503	0.0012487	273.6	394	0.694416
Y47G6A.22	134	130	46	236	74	967	0.81655	-0.81291	4.3938	896	7061	78	6438	273	7256	0.032342	2445.6	2043	1.19706	0.0012515	274.04	395	0.693772
C25B8.4	60	23	58	81	61	168	0.43296	1.4072	1.5343	2348	359	587	4986	6975	6747	0.59506	7216.3	7024	1.02738	0.0012548	274.6	396	0.693434
K10B2.4	104	75	135	243	189	110	1.2244	1.3334	-0.29546	311	426	3745	7023	6908	3589	0.44157	6966.2	6721	1.03648	0.0012583	275.15	397	0.693073
C14A4.6	52	34	60	128	78	54	1.2996	1.1979	-0.152	258	619	3146	7076	6715	4188	0.50466	7096.5	6862	1.03417	0.0012742	277.72	398	0.697789
T27E4.4	287	207	119	443	149	3258	0.62626	-0.47432	4.775	1460	6762	51	5874	572	7283	0.062058	3476.8	2921	1.19028	0.0012769	278.17	399	0.697168
C12C8.2	9	9	18	17	26	17	0.91754	1.5305	-0.082462	674	259	2885	6660	7075	4449	0.53164	7139.3	6923	1.03124	0.0012772	278.22	400	0.69555
F58G1.10	90	96	154	189	182	317	1.0704	0.92283	1.0416	453	1259	885	6881	6075	6449	0.68367	7282.2	7122	1.02249	0.00128	278.68	401	0.694963
F40B1.1	9	13	6	16	23	28	0.83007	0.82312	2.2224	865	1596	366	6469	5738	6968	0.65593	7265.7	7098	1.02363	0.0012814	278.9	402	0.693781
F59A1.10	22	36	36	61	57	56	1.4713	0.66297	0.63743	170	2319	1288	7164	5015	6046	0.55087	7165.9	6953	1.03062	0.0012877	279.93	403	0.694615
Y17G9B.4	113	114	13	147	115	471	0.37949	0.0126	5.1791	2654	5638	34	4680	1696	7300	0.14694	5124.3	4708	1.08842	0.0012902	280.34	404	0.693911
T04C10.4	8	8	14	17	18	18	1.0875	1.1699	0.36257	435	676	1732	6899	6658	5602	0.65257	7263.5	7093	1.02404	0.0012916	280.57	405	0.692765
F13D12.6	13252	15323	20248	26817	42700	17360	1.0169	1.4785	-0.22201	512	291	3426	6822	7043	3908	0.47619	7043.3	6806	1.03487	0.0012945	281.03	406	0.692192
C24H11.6	20	19	13	29	23	312	0.53605	0.27563	4.585	1858	4515	61	5476	2819	7273	0.28473	6357.5	6061	1.04892	0.0012977	281.55	407	0.691769
Y71F9B.8	19	6	15	13	21	43	-0.54749	1.8074	1.5194	6704	129	592	630	7205	6742	0.07761	3881.6	3367	1.15284	0.0012984	281.65	408	0.690319
C06E1.5	211	398	1222	636	917	524	1.5918	1.2042	-1.2216	124	608	6808	7210	6726	526	0.064689	3550.2	3018	1.17634	0.0013017	282.18	409	0.689927
Y48G8AL.15	13	7	19	26	19	18	1	1.4406	-0.078003	557	330	2870	6777	7004	4464	0.53736	7147.5	6935	1.03064	0.0013378	288.04	410	0.702537
Y32F6A.5	42	45	40	91	94	57	1.1155	1.0627	0.51096	405	878	1484	6929	6456	5850	0.66366	7270.6	7101	1.02388	0.0013383	288.1	411	0.700973
F55B11.4	1293	1119	1637	1950	2999	3169	0.59275	1.4223	0.95297	1591	345	971	5743	6989	6363	0.6477	7260.2	7085	1.02473	0.0013516	290.24	412	0.704466
Y4C6B.7	12	6	11	13	18	35	0.11548	1.585	1.6699	4348	234	526	2986	7100	6808	0.36604	6736.7	6469	1.04138	0.0013572	291.14	413	0.704939
Y54H5A.2	15	12	23	25	39	22	0.73697	1.7004	-0.06413	1110	173	2821	6224	7161	4513	0.51011	7105.7	6877	1.03326	0.0013738	293.78	414	0.709614
T24C4.5	11	12	26	29	30	14	1.3985	1.3219	-0.89308	197	441	6244	7137	6893	1090	0.13599	4970.4	4537	1.09553	0.0013757	294.08	415	0.708627
K10C2.1	17	19	10	35	34	24	1.0418	0.83954	1.263	486	1532	732	6848	5802	6602	0.66523	7271.6	7102	1.02388	0.0013822	295.1	416	0.709375
F27C8.4	135	35	37	169	143	41	0.32406	2.0306	0.1481	2963	84	2190	4371	7250	5144	0.4134	6891.6	6645	1.03711	0.0013823	295.13	417	0.707746
Y52B11A.2	25	9	22	34	38	20	0.44361	2.078	-0.1375	2290	77	3108	5044	7257	4226	0.3923	6827.5	6567	1.03967	0.0013898	296.32	418	0.7089
F45E4.9	90	55	133	176	158	113	0.96758	1.5224	-0.2351	595	265	3484	6739	7069	3850	0.46512	7020.3	6778	1.03575	0.0013931	296.84	419	0.708449
K07A1.2	716	787	602	1347	838	6723	0.91172	0.090587	3.4813	688	5390	149	6646	1944	7185	0.23542	6028.4	5711	1.05558	0.0014013	298.14	420	0.709857
T27D12.6	11	8	7	13	19	41	0.24101	1.2479	2.5502	3506	531	297	3828	6803	7037	0.46475	7019.5	6777	1.03578	0.0014022	298.29	421	0.708527
C53B7.3	38	21	48	80	65	28	1.074	1.6301	-0.77761	449	208	5923	6885	7126	1411	0.17556	5474.6	5090	1.07556	0.0014028	298.39	422	0.707085
Y17G7B.7	59	67	106	140	158	91	1.2466	1.2377	-0.22013	296	547	3421	7038	6787	3913	0.47401	7038.9	6803	1.03468	0.0014047	298.69	423	0.706123
ZK829.7	47	39	50	125	82	43	1.4112	1.0721	-0.21759	193	844	3414	7141	6490	3920	0.46073	7010.8	6769	1.03572	0.0014103	299.58	424	0.706557
W10G11.2	57	49	17	98	25	351	0.78182	-0.97085	4.3679	989	7138	79	6345	196	7255	0.022881	1997.1	1725	1.15774	0.0014143	300.21	425	0.706376
F58D5.2	754	513	63	930	328	2711	0.30267	-0.64526	5.4273	3107	6936	26	4227	398	7308	0.031179	2394.9	2013	1.18972	0.0014209	301.26	426	0.707183
K07A1.13	16	21	24	29	66	20	0.85798	1.6521	-0.26303	796	196	3608	6538	7138	3726	0.44098	6964.8	6719	1.03658	0.0014275	302.3	427	0.707963
R144.6	15	15	28	36	32	29	1.263	1.0931	0.050626	282	812	2481	7052	6522	4853	0.56605	7184.8	6969	1.03097	0.0014407	304.36	428	0.711121
F57A8.8	24	15	7	33	17	188	0.45943	0.18057	4.7472	2209	4979	52	5125	2355	7282	0.22289	5928.5	5589	1.06074	0.0014504	305.88	429	0.713007
W01A8.5	6	10	28	20	20	17	1.737	1	-0.71989	93	1071	5754	7241	6263	1580	0.18172	5541.6	5158	1.07437	0.0014534	306.35	430	0.712442
E03E2.1	11	10	12	22	24	14	1	1.263	0.22239	562	515	2004	6772	6819	5330	0.62419	7242.5	7060	1.02585	0.0014709	309.11	431	0.717193
F01D4.5	8	13	20	19	32	15	1.2479	1.2996	-0.41504	293	460	4342	7041	6874	2992	0.36725	6741.3	6474	1.04129	0.0014841	311.15	432	0.720255
F56C4.4	8	11	11	16	27	12	1	1.2955	0.12553	567	468	2245	6767	6866	5089	0.59964	7220.8	7026	1.02773	0.0015108	315.27	433	0.728106
F55C5.5	25	16	23	36	39	61	0.52607	1.2854	1.4072	1907	479	657	5427	6855	6677	0.62995	7247.1	7065	1.02577	0.001522	316.99	434	0.730392
F11A1.3	15	4	11	11	23	12	-0.44746	2.5236	0.12553	6540	41	2248	794	7293	5086	0.074689	3810.5	3283	1.16068	0.0015287	318.03	435	0.731103
T10G3.3	9	9	9	17	22	11	0.91754	1.2895	0.28951	678	478	1863	6656	6856	5471	0.63315	7249.6	7066	1.02598	0.0015312	318.42	436	0.730321
T10B11.6	11	6	24	30	13	18	1.4475	1.1155	-0.41504	181	770	4345	7153	6564	2989	0.35591	6698.1	6431	1.04153	0.0015357	319.12	437	0.730252
E02A10.1	150	125	41	256	76	768	0.77118	-0.71786	4.2274	1019	6995	85	6315	339	7249	0.039356	2731	2256	1.21055	0.0015365	319.24	438	0.728858
ZK643.2	18	5	20	39	13	16	1.1155	1.3785	-0.32193	409	382	3884	6925	6952	3450	0.42121	6913.4	6669	1.03665	0.0015389	319.63	439	0.728087
F54F2.1	29	16	12	65	35	13	1.1644	1.1293	0.11548	362	740	2273	6972	6594	5061	0.59006	7211.3	7018	1.02754	0.0015442	320.44	440	0.728273
Y47H9C.8	337	234	39	488	130	1146	0.53413	-0.848	4.877	1872	7086	46	5462	248	7288	0.025036	2107.2	1803	1.16872	0.0015475	320.94	441	0.727755
ZK632.8	35	33	33	53	57	248	0.59864	0.7885	2.9098	1570	1744	225	5764	5590	7109	0.5809	7201.7	6999	1.02896	0.0015624	323.26	442	0.731357
F39F10.3	11	14	10	20	16	106	0.8625	0.19265	3.406	788	4923	160	6546	2411	7174	0.28714	6371.3	6073	1.04912	0.0015741	325.05	443	0.733747
F16B4.7	199	225	435	314	734	433	0.658	1.7059	-0.0066484	1350	171	2692	5984	7163	4642	0.5046	7096.4	6861	1.03431	0.001576	325.34	444	0.732748
K04D7.4	85	48	48	138	122	77	0.69913	1.3458	0.68182	1219	414	1233	6115	6920	6101	0.65472	7265	7097	1.02367	0.0015781	325.65	445	0.731798
C05D10.1	9	6	14	17	15	16	0.91754	1.3219	0.19265	679	444	2070	6655	6890	5264	0.61212	7232.3	7049	1.026	0.0015826	326.33	446	0.731682
T05E11.9	159	113	29	226	68	854	0.5073	-0.73272	4.8801	1993	7014	45	5341	320	7289	0.031593	2413.1	2023	1.19283	0.0015953	328.26	447	0.734362
F59G1.3	50	35	79	125	79	62	1.3219	1.1745	-0.34958	238	664	4005	7096	6670	3329	0.39958	6850.5	6593	1.03906	0.0016051	329.76	448	0.736071
Y56A3A.6	117	109	149	215	247	233	0.87783	1.1802	0.64502	754	657	1278	6580	6677	6056	0.67476	7277.3	7112	1.02324	0.0016055	329.83	449	0.734588
B0348.5	10	5	6	11	14	19	0.1375	1.4854	1.663	4204	286	532	3130	7048	6802	0.38054	6788.5	6516	1.04182	0.0016222	332.36	450	0.738578
E01G4.3	124	73	88	215	132	327	0.794	0.85457	1.8937	958	1476	453	6376	5858	6881	0.65178	7263	7091	1.02426	0.0016244	332.71	451	0.737716
T28F2.2	12	10	18	36	17	18	1.585	0.76553	0	130	1850	2664	7204	5484	4670	0.46789	7026.2	6790	1.03479	0.0016248	332.76	452	0.736195
C05C8.9	27	14	41	50	39	38	0.88897	1.478	-0.10962	732	292	2999	6602	7042	4335	0.51111	7107.3	6880	1.03304	0.0016256	332.88	453	0.734834
H05L03.3	9	5	8	14	14	11	0.63743	1.4854	0.45943	1429	287	1565	5905	7047	5769	0.60881	7229.3	7041	1.02674	0.0016277	333.2	454	0.733921
F56B3.8	24	15	12	29	22	273	0.27302	0.55254	4.5078	3290	2918	67	4044	4416	7267	0.32912	6585.3	6304	1.04462	0.0016312	333.72	455	0.733451
F21D5.8	26	22	46	50	61	40	0.94342	1.4713	-0.20163	632	304	3352	6702	7030	3982	0.47579	7042.5	6805	1.0349	0.0016332	334.03	456	0.732522
C37H5.13	112	104	16	173	93	347	0.62727	-0.16128	4.4388	1458	6194	72	5876	1140	7262	0.12337	4777.1	4318	1.10632	0.001649	336.39	457	0.736083
F07A11.5	72	76	35	114	123	261	0.66297	0.69459	2.8986	1318	2170	228	6016	5164	7106	0.55985	7177.3	6961	1.03107	0.0016537	337.11	458	0.736048
C50F7.10	15	6	24	22	21	23	0.55254	1.8074	-0.061401	1775	131	2811	5559	7203	4523	0.45929	7007.6	6763	1.03617	0.0016576	337.69	459	0.735708
F53G12.4	29	38	7	42	54	107	0.53434	0.50696	3.9341	1871	3188	110	5463	4146	7224	0.41495	6895.9	6649	1.03713	0.0016639	338.64	460	0.736174
W02G9.4	60	25	18	75	13	697	0.32193	-0.94342	5.2751	2971	7128	31	4363	206	7303	0.016646	1644.3	1479	1.11176	0.0016649	338.78	461	0.734881
T25G12.11	6	6	14	13	13	16	1.1155	1.1155	0.19265	413	771	2071	6921	6563	5263	0.60626	7227	7037	1.027	0.0016724	339.91	462	0.735736
ZC302.3	71	52	88	169	111	84	1.2511	1.094	-0.067114	289	807	2831	7045	6527	4503	0.52511	7129.6	6908	1.03208	0.0016744	340.22	463	0.734816
C48E7.6	39	17	28	52	60	31	0.41504	1.8194	0.14684	2433	124	2193	4901	7210	5141	0.4607	7010.7	6768	1.03586	0.0016779	340.73	464	0.734332
D2096.1	17	9	13	26	23	23	0.61298	1.3536	0.82312	1507	405	1092	5827	6929	6242	0.63914	7254.1	7077	1.02502	0.0016902	342.58	465	0.736731
T27D12.1	10	11	8	18	19	29	0.848	0.7885	1.858	824	1749	464	6510	5585	6870	0.63346	7249.8	7068	1.02572	0.0016959	343.43	466	0.736974
F08B6.2	78	51	76	102	87	893	0.38702	0.77052	3.5546	2597	1821	142	4737	5513	7192	0.47632	7043.6	6808	1.03461	0.001703	344.48	467	0.737645
D2023.4	23	18	30	46	39	40	1	1.1155	0.41504	539	766	1633	6795	6568	5701	0.64525	7258.5	7082	1.02492	0.0017099	345.49	468	0.738226
T06D8.10	75	55	53	176	129	42	1.2306	1.2299	-0.3356	307	559	3929	7027	6775	3405	0.4111	6885	6641	1.03674	0.00171	345.51	469	0.736695
C29F3.7	30	17	26	62	52	13	1.0473	1.613	-1	478	218	6478	6856	7116	856	0.10591	4476.5	3979	1.12503	0.0017119	345.8	470	0.735745
T01B7.8	12	12	11	21	23	31	0.80735	0.9386	1.4948	928	1203	610	6406	6131	6724	0.66973	7274.3	7108	1.0234	0.001727	348.05	471	0.73896
C05D10.3	35	37	36	76	82	38	1.1186	1.1481	0.078003	402	710	2388	6932	6624	4946	0.57595	7196.2	6988	1.02979	0.0017285	348.27	472	0.73786
K07H8.2	23	10	45	35	44	24	0.60572	2.1375	-0.90689	1537	71	6277	5797	7263	1057	0.11286	4601.3	4100	1.12227	0.0017372	349.57	473	0.739049
C28C12.9	11	7	24	28	16	17	1.3479	1.1926	-0.4975	230	631	4740	7104	6703	2594	0.31325	6510.2	6238	1.04364	0.0017446	350.65	474	0.739768
F54A5.3	85	65	12	134	59	241	0.6567	-0.13972	4.3279	1356	6129	83	5978	1205	7251	0.13246	4918.3	4474	1.09931	0.0017494	351.37	475	0.739726
Y39D8C.1	98	118	97	151	283	196	0.62369	1.262	1.0148	1474	517	908	5860	6817	6426	0.65101	7262.5	7088	1.02462	0.0017548	352.18	476	0.739874
Y52E8A.2	45	51	81	97	126	66	1.1081	1.3049	-0.29546	416	451	3746	6918	6883	3588	0.43328	6945.4	6706	1.0357	0.0017823	356.24	477	0.746834
F10C1.7	13	10	50	33	19	52	1.344	0.926	0.056584	231	1244	2460	7103	6090	4874	0.53469	7143.8	6931	1.0307	0.0017928	357.77	478	0.748473
B0491.1	9	11	12	35	14	12	1.9594	0.34792	0	64	4132	2676	7270	3202	4658	0.27499	6299.6	6003	1.04941	0.0017947	358.04	479	0.747474
R05F9.6	36	31	76	99	64	56	1.4594	1.0458	-0.44057	173	926	4446	7161	6408	2888	0.33608	6616.2	6350	1.04192	0.0018063	359.74	480	0.749458
C55F2.1	25	27	27	58	59	25	1.2141	1.1278	-0.11103	321	743	3003	7013	6591	4331	0.50769	7101.6	6868	1.03401	0.0018164	361.21	481	0.750956
F09G8.3	41	30	37	61	59	163	0.57319	0.97575	2.1393	1690	1115	382	5644	6219	6952	0.61883	7238.1	7056	1.02581	0.0018255	362.53	482	0.752137
C25F6.3	123	170	91	244	249	356	0.98822	0.55061	1.9679	576	2932	428	6758	4402	6906	0.52101	7123.2	6902	1.03205	0.0018331	363.65	483	0.752899
T27A3.7	40	47	27	91	54	104	1.1859	0.2003	1.9456	342	4886	435	6992	2448	6899	0.29947	6439.4	6154	1.04638	0.0018434	365.17	484	0.754483
Y39A3CL.3	2526	2404	362	3939	1945	7453	0.64097	-0.30567	4.3638	1411	6470	80	5923	864	7254	0.094143	4247.6	3773	1.12579	0.0018522	366.45	485	0.755567
EGAP2.3	24	16	16	54	44	8	1.1699	1.4594	-1	360	313	6491	6974	7021	843	0.10468	4453.7	3959	1.12496	0.0018549	366.84	486	0.754815
F55A12.9	25	19	36	49	54	26	0.97085	1.507	-0.46949	592	269	4598	6742	7065	2736	0.3305	6591.5	6316	1.04362	0.0018569	367.14	487	0.753881
Y38F2AR.14	24	22	69	41	71	54	0.77259	1.6903	-0.35364	1017	180	4024	6317	7154	3310	0.37935	6784.4	6510	1.04215	0.0018681	368.75	488	0.755635
F17C11.11	58	45	48	83	139	60	0.51706	1.6271	0.32193	1949	211	1794	5385	7123	5540	0.53891	7149.7	6937	1.03066	0.001871	369.15	489	0.754908
R04F11.4	14	10	5	25	20	11	0.8365	1	1.1375	853	1080	801	6481	6254	6533	0.67153	7275.4	7109	1.02341	0.0018714	369.21	490	0.75349
F08A8.7	19	13	40	42	35	24	1.1444	1.4288	-0.73697	373	342	5809	6961	6992	1525	0.18823	5609.8	5246	1.06935	0.0018793	370.34	491	0.754257
W05H9.3	13	23	36	41	37	32	1.6571	0.68589	-0.16993	105	2214	3227	7229	5120	4107	0.3855	6805.2	6536	1.04119	0.0019025	373.67	492	0.759492
F41H10.11	7	16	11	22	23	12	1.6521	0.52356	0.12553	108	3096	2244	7226	4238	5090	0.3953	6837.1	6578	1.03939	0.0019028	373.72	493	0.758053
F33D11.10	47	14	46	71	45	46	0.59516	1.6845	0	1583	182	2607	5751	7152	4727	0.49307	7075.9	6839	1.03464	0.0019048	374	494	0.757085
T27E9.3	14	13	17	33	26	18	1.237	1	0.082462	302	1059	2376	7032	6275	4958	0.55482	7171	6956	1.03091	0.0019271	377.19	495	0.762
Y87G2A.10	56	20	36	76	70	36	0.44057	1.8074	0	2304	127	2605	5030	7207	4729	0.43476	6949.2	6709	1.0358	0.0019331	378.05	496	0.762198
T07C12.7	164	127	173	370	245	213	1.1738	0.94795	0.30008	353	1182	1839	6981	6152	5495	0.59849	7219.6	7025	1.0277	0.0019459	379.89	497	0.764366
F26A3.7	222	152	72	366	86	1253	0.72128	-0.82166	4.1212	1157	7068	94	6177	266	7240	0.030168	2349.9	1967	1.19466	0.0019495	380.39	498	0.763835
C02F5.3	25	11	18	31	26	65	0.31034	1.241	1.8524	3069	540	468	4265	6794	6866	0.50455	7096.3	6860	1.03445	0.0019669	382.87	499	0.767275
Y51H4A.7	15	4	10	22	11	15	0.55254	1.4594	0.58496	1778	318	1377	5556	7016	5957	0.58889	7210.1	7016	1.02767	0.0019745	383.93	500	0.76786
T23G7.2	20	11	19	27	38	20	0.43296	1.7885	0.074001	2351	138	2405	4983	7196	4929	0.44822	6982.3	6740	1.03595	0.0019788	384.54	501	0.767545
Y66A7A.5	312	268	82	525	330	828	0.75077	0.30023	3.3359	1079	4390	165	6255	2944	7169	0.33479	6610.5	6343	1.04217	0.0019821	384.99	502	0.766912
F55H12.4	22	20	16	39	42	29	0.82597	1.0704	0.85798	874	852	1062	6460	6482	6272	0.66604	7272.1	7104	1.02366	0.0020055	388.28	503	0.771928
K10C8.1	163	171	52	278	171	637	0.77021	0	3.6147	1026	5649	138	6308	1685	7196	0.19397	5667.4	5300	1.06932	0.0020284	391.52	504	0.776825
F32A5.5	21	4	24	23	28	12	0.13124	2.8074	-1	4244	29	6507	3090	7305	827	0.047341	3019.8	2494	1.21083	0.002031	391.88	505	0.776
ZK856.16	44	39	32	89	90	32	1.0163	1.2065	0	513	601	2599	6821	6733	4735	0.55148	7166.7	6954	1.03059	0.0020321	392.04	506	0.774783
F58G6.9	12	7	11	18	18	18	0.58496	1.3626	0.71049	1662	397	1215	5672	6937	6119	0.61058	7230.9	7046	1.02624	0.0020331	392.17	507	0.773511
F14B6.3	26	20	33	41	54	42	0.65711	1.433	0.34792	1354	337	1757	5980	6997	5577	0.59179	7213	7020	1.02749	0.0020332	392.19	508	0.772028
D2030.5	24	24	18	45	45	37	0.90689	0.90689	1.0395	694	1307	887	6640	6027	6447	0.65431	7264.7	7096	1.02377	0.0020404	393.2	509	0.772495
F53F1.3	16	15	22	24	47	23	0.58496	1.6477	0.06413	1640	202	2443	5694	7132	4891	0.50371	7094.9	6859	1.03439	0.0020525	394.9	510	0.774314
ZK1236.5	71	45	66	136	132	44	0.93772	1.5525	-0.58496	643	245	5167	6691	7089	2167	0.26067	6208.5	5905	1.0514	0.0020643	396.55	511	0.776027
C09F12.1	22	18	18	40	43	21	0.8625	1.2563	0.22239	789	524	1996	6545	6810	5338	0.60338	7224.3	7033	1.0272	0.0020928	400.53	512	0.782285
C34B7.2	19	11	30	38	29	23	1	1.3985	-0.38333	550	361	4170	6784	6973	3164	0.37957	6785.2	6512	1.04195	0.0020997	401.5	513	0.782651
ZK795.3	488	406	111	742	484	1593	0.60454	0.25353	3.8431	1544	4626	117	5790	2708	7217	0.28697	6370.4	6072	1.04914	0.0021193	404.22	514	0.78642
B0280.10	18	15	43	44	34	30	1.2895	1.1806	-0.51937	265	654	4854	7069	6680	2480	0.29699	6426.2	6142	1.04627	0.0021334	406.17	515	0.78868
Y105C5A.13	17	33	17	32	63	32	0.91254	0.93289	0.91254	685	1221	1011	6649	6113	6323	0.65176	7263	7090	1.0244	0.0021444	407.7	516	0.790116
F59B2.3	25	20	29	46	51	28	0.87971	1.3505	-0.050626	752	407	2777	6582	6927	4557	0.52691	7132.3	6911	1.03202	0.0021555	409.23	517	0.791547
F42A9.6	196	48	30	229	51	886	0.22449	0.087463	4.8843	3620	5398	44	3714	1936	7290	0.13293	4925.3	4488	1.09744	0.0021805	412.69	518	0.796699
F22A3.1	13	12	18	27	24	23	1.0544	1	0.35364	465	1061	1746	6869	6273	5588	0.61063	7231	7047	1.02611	0.0021846	413.27	519	0.796281
Y54G2A.45	7	6	6	12	11	17	0.77761	0.87447	1.5025	1005	1417	606	6329	5917	6728	0.63897	7254	7075	1.0253	0.0021886	413.82	520	0.795808
C32D5.8	608	446	118	894	338	2549	0.5562	-0.40002	4.4331	1756	6645	74	5578	689	7260	0.07076	3711.6	3191	1.16315	0.0021898	413.98	521	0.794587
Y62E10A.11	93	79	66	108	124	1113	0.21573	0.65042	4.0758	3683	2397	98	3651	4937	7236	0.33077	6592.7	6319	1.04331	0.0021941	414.57	522	0.794195
F10E7.4	104	118	10	149	92	226	0.51873	-0.35908	4.4983	1940	6577	68	5394	757	7266	0.075241	3824.1	3296	1.16022	0.0022004	415.42	523	0.794302
Y71F9AM.5	186	90	226	206	207	1130	0.14734	1.2016	2.3219	4137	611	346	3197	6723	6988	0.3809	6789.7	6519	1.04152	0.002218	417.85	524	0.797424
F30F8.8	34	21	54	75	56	24	1.1414	1.415	-1.1699	374	347	6754	6960	6987	580	0.071529	3731.3	3213	1.16131	0.0022229	418.53	525	0.7972
F56G4.6	24	14	11	71	23	10	1.5648	0.71621	-0.1375	138	2065	3107	7196	5269	4227	0.40645	6871.3	6623	1.03749	0.0022454	421.61	526	0.80154
C30H6.7	26	12	21	42	30	28	0.69188	1.3219	0.41504	1234	439	1636	6100	6895	5698	0.60777	7228.4	7039	1.02691	0.0022476	421.9	527	0.800569
ZK678.1	161	169	23	246	118	425	0.6116	-0.51824	4.2078	1514	6814	86	5820	520	7248	0.055629	3287.6	2741	1.19942	0.00225	422.22	528	0.799659
R01H2.5	28	10	18	35	34	21	0.32193	1.7655	0.22239	3001	148	1999	4333	7186	5335	0.42127	6913.6	6670	1.03652	0.0022516	422.44	529	0.798563
F45D3.4	249	127	354	468	342	285	0.91036	1.4292	-0.31279	689	340	3825	6645	6994	3509	0.41358	6892.1	6646	1.03703	0.0022724	425.28	530	0.802415
F54A5.2	97	82	30	166	82	320	0.77513	0	3.415	1010	5655	157	6324	1679	7177	0.19326	5660.4	5291	1.06982	0.0022741	425.51	531	0.801337
F56C11.3	691	552	145	1047	681	1851	0.5995	0.30299	3.6742	1566	4378	131	5768	2956	7203	0.31146	6501.3	6227	1.04405	0.0022777	426	532	0.800752
F13G3.9	34	38	33	77	74	36	1.1793	0.96153	0.12553	350	1150	2238	6984	6184	5096	0.55816	7175.2	6959	1.03107	0.0022844	426.9	533	0.800938
Y71F9AL.7	13	7	9	13	15	68	0	1.0995	2.9175	5055	800	223	2279	6534	7111	0.26854	6259.5	5962	1.0499	0.002287	427.25	534	0.800094
C29H12.1	28	20	39	54	47	39	0.94753	1.2327	0	624	556	2614	6710	6778	4720	0.5444	7157.3	6942	1.03101	0.0023	428.98	535	0.801832
K03H1.4	821	631	502	1326	449	7680	0.69163	-0.49092	3.9353	1236	6774	109	6098	560	7225	0.06257	3491.2	2944	1.18587	0.0023144	430.91	536	0.803937
ZK265.9	210	165	25	271	81	721	0.3679	-1.0265	4.85	2720	7165	47	4614	169	7287	0.01441	1502.2	1377	1.09092	0.0023229	432.08	537	0.804618
R10E11.3	70	64	88	141	139	94	1.0103	1.1189	0.095157	518	760	2336	6816	6574	4998	0.56795	7187	6973	1.03069	0.0023322	433.35	538	0.805483
F02D10.1	96	87	202	115	266	321	0.26053	1.6123	0.66822	3392	219	1244	3942	7115	6090	0.43318	6945.2	6705	1.03582	0.0023436	434.88	539	0.806827
T26H5.4	18	16	5	22	27	55	0.28951	0.75489	3.4594	3187	1900	153	4147	5434	7181	0.41039	6882.9	6638	1.03689	0.0023495	435.69	540	0.806833
F32D1.11	8	12	14	17	18	32	1.0875	0.58496	1.1926	434	2758	774	6900	4576	6560	0.52528	7129.8	6909	1.03196	0.0023495	435.69	541	0.805342
Y10G11A.1	23	18	25	40	47	25	0.79837	1.3847	0	949	372	2630	6385	6962	4704	0.53029	7137.3	6919	1.03155	0.0023546	436.37	542	0.805111
R10E4.2	60	74	35	101	59	440	0.75132	-0.32681	3.6521	1076	6516	133	6258	818	7201	0.093484	4234.1	3757	1.12699	0.0023648	437.74	543	0.806151
F59B1.2	2344	2455	3368	4283	5341	4562	0.86965	1.1214	0.43777	772	756	1601	6562	6578	5733	0.62758	7245.2	7061	1.02609	0.0023697	438.38	544	0.805846
F15A4.6	404	460	230	696	622	1472	0.78473	0.43528	2.6781	981	3617	264	6353	3717	7070	0.4234	6919.3	6677	1.03629	0.0023756	439.16	545	0.805798
C07H6.2	83	50	65	124	98	224	0.57916	0.97085	1.785	1674	1131	496	5660	6203	6838	0.60884	7229.4	7042	1.02661	0.0023815	439.96	546	0.805788
Y87G2A.7	16	14	31	30	34	30	0.90689	1.2801	-0.047306	695	489	2766	6639	6845	4568	0.52645	7131.6	6910	1.03207	0.002384	440.29	547	0.804918
C16B8.3	3321	4380	4761	5412	11092	5812	0.70454	1.3405	0.28777	1200	419	1871	6134	6915	5463	0.58765	7208.8	7014	1.02777	0.0023857	440.53	548	0.803887
ZK1098.11	61	35	60	73	72	352	0.25909	1.0406	2.5525	3399	940	295	3935	6394	7039	0.44914	6984.4	6741	1.03611	0.0023903	441.14	549	0.803534
K02F3.2	42	23	48	61	59	75	0.53842	1.3591	0.64386	1849	399	1280	5485	6935	6054	0.58401	7205	7007	1.02826	0.0023948	441.75	550	0.803182
F26E4.9	904	756	641	1509	712	7288	0.7392	-0.086509	3.5071	1093	5956	146	6241	1378	7188	0.15677	5252.4	4850	1.08297	0.0024104	443.83	551	0.805499
F42H11.2	9	16	19	39	16	17	2.1155	0	-0.16046	52	5732	3193	7282	1602	4141	0.12251	4763.3	4304	1.10671	0.0024136	444.26	552	0.804819
T22H2.6	413	411	366	665	905	659	0.68721	1.1388	0.84843	1249	721	1069	6085	6613	6265	0.63934	7254.3	7078	1.02491	0.0024414	447.95	553	0.810036
C09B8.6	72	95	49	133	152	143	0.88536	0.67807	1.5452	737	2241	584	6597	5093	6750	0.57515	7195.3	6985	1.03011	0.0024461	448.59	554	0.809729
F55G11.4	508	317	500	1052	816	333	1.0502	1.3641	-0.58641	476	391	5221	6858	6943	2113	0.25515	6171.3	5854	1.0542	0.0024643	451	555	0.812613
C06H2.6	29	26	48	67	60	33	1.2081	1.2065	-0.54057	326	603	4967	7008	6731	2367	0.28316	6348.4	6049	1.0495	0.0024762	452.59	556	0.814011
Y57G7A.1	97	84	22	123	119	344	0.3426	0.5025	3.9668	2870	3210	106	4464	4124	7228	0.33746	6622.2	6358	1.04155	0.0024766	452.65	557	0.812657
F13H10.8	46	40	88	93	111	46	1.0156	1.4725	-0.93587	515	302	6341	6819	7032	993	0.12075	4734.8	4266	1.10989	0.0025011	455.88	558	0.816989
T22E5.1	22	25	37	47	59	28	1.0952	1.2388	-0.4021	426	546	4262	6908	6788	3072	0.36532	6734.1	6465	1.04162	0.002514	457.58	559	0.818569
F53A9.8	29531	27126	36085	42706	72581	49976	0.53221	1.4199	0.46984	1879	346	1544	5455	6988	5790	0.55973	7177.1	6960	1.03119	0.0025457	461.73	560	0.824518
C23G10.2	80	68	107	143	177	96	0.83794	1.3801	-0.1565	847	374	3175	6487	6960	4159	0.47621	7043.3	6807	1.03471	0.0025507	462.38	561	0.824207
M176.4	10	6	11	12	21	12	0.26303	1.8074	0.12553	3381	133	2249	3953	7201	5085	0.36708	6740.7	6473	1.04136	0.0025647	464.23	562	0.826032
W01A11.1	55	43	105	106	102	97	0.94656	1.2462	-0.11433	628	536	3015	6706	6798	4319	0.49932	7087.2	6849	1.03478	0.0025738	465.43	563	0.826696
Y60A3A.19	57	28	36	89	71	46	0.64284	1.3424	0.35364	1405	417	1744	5929	6917	5590	0.58139	7202.2	7002	1.02859	0.0025913	467.71	564	0.829273
W04B5.5	10	15	16	26	23	19	1.3785	0.61667	0.24793	205	2575	1946	7129	4759	5388	0.46358	7017	6772	1.03618	0.0026051	469.49	565	0.830956
C18A3.1	17	16	41	51	30	22	1.585	0.90689	-0.89812	126	1308	6256	7208	6026	1078	0.11875	4701.6	4224	1.11307	0.0026147	470.74	566	0.831696
M60.2	32	28	36	75	39	69	1.2288	0.47805	0.9386	310	3379	986	7024	3955	6348	0.44722	6979.9	6738	1.0359	0.0026193	471.32	567	0.831252
C56A3.6	5	8	12	14	12	13	1.4854	0.58496	0.11548	164	2766	2278	7170	4568	5056	0.41996	6910	6665	1.03676	0.0026206	471.49	568	0.830088
Y71H2AM.11	20	20	34	44	43	29	1.1375	1.1043	-0.22948	378	791	3466	6956	6543	3868	0.44646	6978	6737	1.03577	0.0026282	472.44	569	0.830299
F38H4.10	11	19	22	32	32	18	1.5406	0.75207	-0.28951	146	1922	3714	7188	5412	3620	0.35713	6702.9	6433	1.04196	0.002643	474.37	570	0.832228
C44E4.6	14216	14624	15944	25422	30591	23384	0.83856	1.0648	0.55251	846	868	1420	6488	6466	5914	0.62919	7246.5	7064	1.02584	0.0026444	474.55	571	0.831086
EEED8.14	17	8	23	26	28	15	0.61298	1.8074	-0.61667	1506	130	5329	5828	7204	2005	0.21348	5848.6	5497	1.06396	0.0026459	474.74	572	0.829965
K02D10.1	39	11	34	59	33	32	0.59724	1.585	-0.087463	1577	228	2906	5757	7106	4428	0.45939	7007.8	6765	1.03589	0.0026498	475.25	573	0.829407
F22F4.4	23	14	29	38	40	25	0.72437	1.5146	-0.21412	1147	268	3402	6187	7066	3932	0.43594	6952.2	6711	1.03594	0.0026521	475.54	574	0.828467
Y39A1C.2	77	117	94	172	186	149	1.1595	0.66879	0.66458	365	2289	1252	6969	5045	6082	0.54229	7154.4	6941	1.03074	0.0026528	475.63	575	0.827183
C25F6.1	8	7	12	12	21	12	0.58496	1.585	0	1663	235	2686	5671	7099	4648	0.47455	7040	6804	1.03469	0.0026621	476.84	576	0.827847
Y34D9A.11	918	721	1548	1344	2153	1611	0.54997	1.5783	0.057551	1790	239	2455	5544	7095	4879	0.4867	7064	6829	1.03441	0.0026635	477.03	577	0.826742
W02D3.5	32	28	39	71	54	41	1.1497	0.94753	0.07215	369	1184	2412	6965	6150	4922	0.53468	7143.7	6930	1.03084	0.0026725	478.17	578	0.827284
R07E3.2	249	267	374	463	558	488	0.89487	1.0634	0.38384	715	877	1687	6619	6457	5647	0.61206	7232.2	7048	1.02614	0.0026827	479.51	579	0.828169
F20G2.2	19	19	22	33	39	37	0.79647	1.0375	0.75002	954	949	1171	6380	6385	6163	0.63669	7252.3	7071	1.02564	0.0026886	480.26	580	0.828034
F12F6.2	12	7	18	21	22	11	0.80735	1.6521	-0.71049	932	199	5728	6402	7135	1606	0.18604	5587.2	5210	1.0724	0.0026942	480.98	581	0.827849
ZK1058.1	128	122	146	252	183	378	0.97728	0.58496	1.3724	584	2704	674	6750	4630	6660	0.52785	7133.7	6913	1.03193	0.0026992	481.61	582	0.827509
Y69A2AR.1	1095	945	185	1653	683	3062	0.59416	-0.46843	4.0489	1586	6748	100	5748	586	7234	0.061794	3469.2	2914	1.19053	0.0027141	483.54	583	0.8294
C01G6.1	51	47	64	104	93	76	1.028	0.98457	0.24793	500	1103	1943	6834	6231	5391	0.58218	7203	7005	1.02827	0.0027175	483.97	584	0.828716
ZK688.10	15	34	2	23	17	33	0.61667	-1	4.0444	1490	7154	101	5844	180	7233	0.019296	1801.2	1578	1.14144	0.0027303	485.61	585	0.830103
F52H3.2	14	26	36	39	41	35	1.478	0.65711	-0.040642	166	2360	2753	7168	4974	4581	0.41421	6893.9	6647	1.03714	0.0027352	486.22	586	0.829727
C26B2.6	20	17	15	34	47	13	0.76553	1.4671	-0.20645	1037	310	3365	6297	7024	3969	0.4452	6975	6735	1.03563	0.0027433	487.27	587	0.830102
C16A3.5	129	149	157	221	204	902	0.77668	0.45326	2.5224	1007	3515	306	6327	3819	7028	0.43066	6938.6	6700	1.03561	0.0027468	487.71	588	0.829439
C46G7.2	40	32	38	70	75	43	0.80735	1.2288	0.17834	918	560	2111	6416	6774	5223	0.57568	7195.9	6987	1.0299	0.0027522	488.39	589	0.829185
C36E8.1	47	33	81	111	76	47	1.2398	1.2035	-0.78526	299	610	5951	7035	6724	1383	0.16591	5364	4982	1.07668	0.0027526	488.45	590	0.827881
Y113G7B.4	25	6	10	40	15	12	0.67807	1.3219	0.26303	1280	443	1922	6054	6891	5412	0.57258	7192.4	6981	1.03028	0.0027639	489.89	591	0.828917
Y48G1C.4	8	8	10	19	14	11	1.2479	0.80735	0.1375	295	1672	2215	7039	5662	5119	0.51739	7117.5	6896	1.03212	0.0027707	490.76	592	0.828986
F53F4.12	12	12	22	33	24	13	1.4594	1	-0.75899	176	1062	5880	7158	6272	1454	0.16555	5359.7	4974	1.07754	0.0027872	492.87	593	0.831147
C35C5.11	46	59	57	114	115	46	1.3093	0.96285	-0.30933	252	1148	3810	7082	6186	3524	0.39152	6825	6563	1.03992	0.0027953	493.88	594	0.831448
F53F4.17	48	51	21	74	67	184	0.62449	0.39366	3.1312	1469	3872	194	5865	3462	7140	0.36766	6742.8	6475	1.04136	0.0027984	494.28	595	0.830723
cTel55X.1	38	34	26	72	33	157	0.922	-0.043069	2.5942	662	5836	287	6672	1498	7047	0.17862	5508.2	5131	1.07351	0.002812	495.98	596	0.832181
K02D7.4	45	40	31	86	73	51	0.93441	0.8679	0.71823	646	1426	1204	6688	5908	6130	0.61426	7234.2	7054	1.02555	0.0028128	496.07	597	0.830938
C30G12.7	45	27	25	84	56	32	0.90046	1.0525	0.35614	703	909	1738	6631	6425	5596	0.60462	7225.5	7035	1.02708	0.0028166	496.55	598	0.830351
D1022.4	37	10	11	53	25	17	0.51847	1.3219	0.62803	1944	440	1301	5390	6894	6033	0.56852	7187.7	6976	1.03035	0.0028222	497.24	599	0.830117
C27A7.5	25	9	8	29	23	19	0.21412	1.3536	1.2479	3699	404	747	3635	6930	6587	0.4208	6912.3	6668	1.03664	0.002831	498.34	600	0.830567
Y22F5A.5	261	154	289	397	428	302	0.60509	1.4747	0.063479	1539	297	2446	5795	7037	4888	0.50551	7097.9	6865	1.03393	0.0028353	498.89	601	0.8301
C08E8.3	31	79	85	60	146	130	0.95269	0.88604	0.61298	617	1371	1330	6717	5963	6004	0.60987	7230.3	7044	1.02645	0.0028532	501.16	602	0.832492
F52E1.10	30	28	56	59	72	39	0.97575	1.3626	-0.52195	588	393	4870	6746	6941	2464	0.29259	6402.1	6112	1.04746	0.002854	501.26	603	0.831277
C33C12.10	15	14	14	35	25	15	1.2224	0.8365	0.099536	315	1545	2321	7019	5789	5013	0.51657	7116.2	6895	1.03208	0.0028646	502.6	604	0.832119
B0285.4	15	18	29	30	48	17	1	1.415	-0.77052	548	349	5910	6786	6985	1424	0.17118	5425.2	5034	1.07771	0.0028665	502.82	605	0.831107
Y71H2AM.24	812	780	84	1099	650	1799	0.43664	-0.26303	4.4207	2326	6396	76	5008	938	7258	0.086465	4084.7	3586	1.13907	0.0028674	502.93	606	0.829917
F40G9.1	11	7	17	20	14	26	0.8625	1	0.61298	790	1076	1331	6544	6258	6003	0.62345	7241.9	7059	1.02591	0.0028693	503.17	607	0.828946
F35G12.7	54	36	62	132	72	47	1.2895	1	-0.39961	264	1015	4242	7070	6319	3092	0.35032	6675.9	6404	1.04246	0.0028827	504.89	608	0.830411
C34C6.7	13	8	28	19	30	17	0.54749	1.9069	-0.71989	1800	110	5753	5534	7224	1581	0.16029	5296.2	4902	1.08042	0.0028888	505.64	609	0.830279
F38A5.7	101	54	64	142	78	597	0.49154	0.53051	3.2216	2073	3046	181	5261	4288	7153	0.40923	6879.5	6637	1.03654	0.0028984	506.83	610	0.830869
F01F1.9	46	38	32	91	56	81	0.98423	0.55943	1.3399	579	2881	686	6755	4453	6648	0.50714	7100.7	6867	1.03403	0.002902	507.26	611	0.830213
F32B5.6	14	25	37	36	40	39	1.3626	0.67807	0.075949	213	2250	2398	7121	5084	4936	0.45319	6993.8	6750	1.03612	0.0029145	508.82	612	0.831405
F18A11.3	103	84	64	174	98	478	0.75644	0.22239	2.9009	1064	4780	227	6270	2554	7107	0.28862	6379.8	6082	1.04896	0.0029279	510.48	613	0.832757
F22B5.9	56	51	49	92	61	390	0.71621	0.25831	2.9926	1167	4605	215	6167	2729	7119	0.30384	6462.4	6181	1.04553	0.0029302	510.76	614	0.831857
Y57A10A.30	42	42	14	65	25	205	0.63005	-0.74846	3.8721	1448	7020	114	5886	314	7220	0.033841	2509.6	2097	1.19676	0.0029388	511.84	615	0.83226
K10B3.5	8	6	7	14	12	12	0.80735	1	0.77761	936	1089	1138	6398	6245	6196	0.62783	7245.4	7063	1.02582	0.0029417	512.22	616	0.831526
Y32F6A.1	56	38	65	116	86	53	1.0506	1.1783	-0.29445	471	659	3743	6863	6675	3591	0.41719	6902.3	6655	1.03716	0.0029463	512.79	617	0.831102
Y71F9AL.4	15	11	13	20	15	163	0.41504	0.44746	3.6483	2432	3539	135	4902	3795	7199	0.33963	6631.5	6365	1.04187	0.0029467	512.84	618	0.829838
C06A6.5	39	24	32	75	64	21	0.94342	1.415	-0.60768	631	348	5296	6703	6986	2038	0.24202	6078.1	5772	1.05303	0.0029492	513.17	619	0.829031
C50B8.2	39	33	55	82	80	36	1.0721	1.2775	-0.61143	452	495	5310	6882	6839	2024	0.24159	6074.8	5768	1.05319	0.003013	521.06	620	0.840419
Y45F10C.6	13	15	15	20	29	38	0.62149	0.95109	1.341	1479	1176	685	5855	6158	6649	0.60796	7228.6	7040	1.02679	0.0030215	522.11	621	0.840757
T10F2.2	6	15	16	24	18	12	2	0.26303	-0.41504	60	4586	4346	7274	2748	2988	0.15147	5184.4	4769	1.0871	0.0030327	523.5	622	0.84164
C01G5.8	11	12	19	27	26	11	1.2955	1.1155	-0.7885	262	769	5964	7072	6565	1370	0.16131	5308.7	4924	1.07813	0.0030473	525.31	623	0.843194
R06A4.7	81	71	93	146	117	225	0.84997	0.72062	1.2746	812	2040	726	6522	5294	6608	0.57862	7199.2	6992	1.02963	0.0030498	525.62	624	0.84234
F01D5.5	64	48	46	108	68	222	0.75489	0.5025	2.2709	1066	3213	354	6268	4121	6980	0.45724	7003	6756	1.03656	0.0030749	528.68	625	0.845888
K07E3.4	18	23	29	46	33	37	1.3536	0.52083	0.35147	223	3111	1751	7111	4223	5583	0.42518	6924.1	6682	1.03623	0.0030807	529.41	626	0.845703
Y47G6A.21	302	341	50	408	331	903	0.43402	-0.042941	4.1747	2346	5835	89	4988	1499	7245	0.13738	4990.7	4557	1.09517	0.0030897	530.52	627	0.846124
T02G5.7	214	267	194	343	277	1846	0.6806	0.053046	3.2503	1260	5526	175	6074	1808	7159	0.19938	5719.9	5346	1.06994	0.0030901	530.57	628	0.844857
K02B2.1	31	28	50	85	53	32	1.4552	0.92057	-0.64386	179	1265	5449	7155	6069	1885	0.20758	5796.1	5442	1.06507	0.0031291	535.35	629	0.851113
F54F7.4	7	10	3	12	13	17	0.77761	0.37851	2.5025	1004	3974	310	6330	3360	7024	0.37886	6782.7	6509	1.04205	0.0031367	536.29	630	0.851254
C18E9.6	42	59	52	121	73	63	1.5265	0.30718	0.27684	150	4361	1891	7184	2973	5443	0.29482	6414.4	6132	1.04605	0.0031371	536.33	631	0.849968
F23F1.2	39	18	32	39	41	139	0	1.1876	2.1189	5003	640	388	2331	6694	6946	0.27486	6298.8	6001	1.04963	0.0031506	538.01	632	0.851282
T25G3.2	326	250	221	579	224	1615	0.82869	-0.15843	2.8694	871	6187	232	6463	1147	7102	0.13352	4934	4495	1.09766	0.0031706	540.43	633	0.85376
R13F6.1	25	37	35	57	67	36	1.189	0.85664	0.040642	341	1470	2504	6993	5864	4830	0.5023	7092.4	6853	1.03493	0.0031832	541.95	634	0.854811
Y105E8A.13	55	45	87	92	103	106	0.7422	1.1946	0.28498	1089	623	1877	6245	6711	5457	0.58	7200.7	6998	1.02897	0.0032295	547.56	635	0.862299
C31H5.6	16	7	20	25	23	13	0.64386	1.7162	-0.62149	1404	170	5350	5930	7164	1984	0.21375	5850.9	5501	1.06361	0.0032384	548.62	636	0.86261
F02A9.4	107	73	36	170	100	222	0.66792	0.45403	2.6245	1303	3507	280	6031	3827	7054	0.41289	6890.1	6644	1.03704	0.0032448	549.41	637	0.862496
T21G5.3	1942	1568	399	2751	1220	6872	0.50241	-0.36204	4.1063	2026	6579	96	5308	755	7238	0.073562	3782.6	3262	1.1596	0.0032451	549.43	638	0.861176
F22D6.4	101	97	181	206	220	143	1.0283	1.1814	-0.33997	499	652	3947	6835	6682	3387	0.3923	6827.5	6566	1.03983	0.0032566	550.83	639	0.862019
F07H5.3	97	91	123	180	192	139	0.89194	1.0772	0.17643	726	837	2116	6608	6497	5218	0.56812	7187.2	6974	1.03057	0.0032609	551.33	640	0.861453
C47E12.8	101	126	12	146	82	202	0.53161	-0.61973	4.0732	1881	6910	99	5453	424	7235	0.042422	2845.9	2346	1.21309	0.0032633	551.63	641	0.860577
W10G11.3	71	61	31	112	42	376	0.65761	-0.53842	3.6004	1351	6834	140	5983	500	7194	0.054578	3255.3	2716	1.19856	0.003278	553.42	642	0.862025
R06C1.1	54	51	58	111	85	87	1.0395	0.73697	0.58496	487	1963	1360	6847	5371	5974	0.55715	7173.9	6957	1.03118	0.0032972	555.69	643	0.864215
Y71A12B.11	141	91	162	147	249	339	0.060121	1.4522	1.0653	4687	322	862	2647	7012	6472	0.30464	6466.6	6189	1.04485	0.0032992	555.94	644	0.863261
C07H4.1	7	9	11	16	15	13	1.1926	0.73697	0.24101	337	1992	1967	6997	5342	5367	0.50875	7103.4	6872	1.03367	0.0033487	561.83	645	0.871054
W06D4.1	24	19	29	51	40	24	1.0875	1.074	-0.27302	431	841	3645	6903	6493	3689	0.41932	6908.2	6662	1.03696	0.0033506	562.07	646	0.870077
C41A3.2	8	5	13	12	12	18	0.58496	1.263	0.46949	1664	516	1549	5670	6818	5785	0.56715	7186.1	6972	1.03071	0.0033729	564.73	647	0.872844
Y49E10.18	38	29	41	57	82	38	0.58496	1.4996	-0.10962	1624	274	2997	5710	7060	4337	0.44339	6970.6	6725	1.03652	0.003382	565.83	648	0.873194
R09H3.3	7	18	11	16	26	17	1.1926	0.53051	0.62803	335	3057	1303	6999	4277	6031	0.45785	7004.4	6760	1.03615	0.0033841	566.07	649	0.872219
W07G4.5	92	44	73	152	111	71	0.72437	1.335	-0.040077	1144	425	2751	6190	6909	4583	0.49706	7083.1	6845	1.03478	0.003392	567.02	650	0.872338
B0286.3	103	98	45	153	131	360	0.57089	0.41871	3	1697	3718	212	5637	3616	7122	0.36816	6744.6	6478	1.04115	0.0033922	567.04	651	0.871029
T19H12.3	9	12	25	22	22	21	1.2895	0.87447	-0.25154	267	1412	3560	7067	5922	3774	0.40055	6853.5	6597	1.03888	0.0034037	568.4	652	0.871779
F59A3.12	17	11	48	32	20	72	0.91254	0.8625	0.58496	684	1443	1361	6650	5891	5973	0.59341	7214.6	7023	1.02728	0.0034067	568.77	653	0.871011
Y45F10A.7	19	22	37	28	36	170	0.55943	0.71049	2.1999	1734	2089	371	5600	5245	6963	0.51866	7119.5	6898	1.03211	0.0034081	568.94	654	0.869939
D1086.4	13	19	33	40	29	24	1.6215	0.61005	-0.45943	114	2608	4547	7220	4726	2787	0.24117	6071.7	5765	1.0532	0.0034284	571.34	655	0.872275
Y42A5A.5	16	10	10	16	26	25	0	1.3785	1.3219	5070	383	699	2264	6951	6635	0.2648	6235.5	5928	1.05187	0.0034422	572.97	656	0.87343
C14C6.2	1856	2029	2816	2879	4861	3493	0.63337	1.2605	0.31082	1441	518	1823	5893	6816	5511	0.56137	7179.1	6962	1.03118	0.0034509	574.02	657	0.873699
C54D10.1	10	4	8	11	11	15	0.1375	1.4594	0.90689	4206	319	1017	3128	7015	6317	0.35153	6680.8	6411	1.04208	0.0034605	575.14	658	0.874073
F44B9.6	18	23	37	45	40	32	1.3219	0.79837	-0.20945	239	1693	3375	7095	5641	3959	0.40184	6857.4	6606	1.03806	0.0034632	575.46	659	0.873232
Y105C5A.23	8	11	10	16	16	22	1	0.54057	1.1375	569	2994	802	6765	4340	6532	0.48636	7063.4	6828	1.03448	0.0034649	575.66	660	0.872212
Y69A2AR.5	148	150	188	156	437	313	0.075949	1.5427	0.73543	4577	251	1197	2757	7083	6137	0.30392	6462.9	6182	1.04544	0.0034874	578.29	661	0.874871
T24H10.1	25	27	29	53	51	30	1.0841	0.91754	0.04891	438	1271	2486	6896	6063	4848	0.51405	7112.1	6890	1.03224	0.0035097	580.91	662	0.877508
Y54E5A.6	95	76	19	129	52	344	0.44137	-0.54749	4.1783	2300	6841	88	5034	493	7246	0.045605	2959.7	2447	1.20952	0.0035114	581.11	663	0.876486
F19H8.1	96	106	45	144	153	274	0.58496	0.52947	2.6062	1606	3060	283	5728	4274	7051	0.43777	6956.8	6715	1.03601	0.003527	582.96	664	0.877952
T24H10.6	54	55	95	115	120	71	1.0906	1.1255	-0.42011	429	746	4358	6905	6588	2976	0.34332	6647.1	6379	1.04203	0.003537	584.13	665	0.878391
C08E8.10	41	34	48	60	65	129	0.54934	0.9349	1.4263	1791	1214	644	5543	6120	6690	0.57554	7195.8	6986	1.03003	0.003551	585.77	666	0.879535
Y39E4B.1	26	12	20	38	28	30	0.54749	1.2224	0.58496	1799	572	1365	5535	6762	5969	0.56656	7185.4	6971	1.03076	0.0035622	587.06	667	0.88015
B0024.9	96	88	95	158	163	195	0.71882	0.8893	1.0375	1163	1362	890	6171	5972	6444	0.60226	7223.3	7032	1.0272	0.0035752	588.57	668	0.881093
F58G1.1	15	21	27	39	42	13	1.3785	1	-1.0544	204	1049	6589	7130	6285	745	0.084665	4044.8	3555	1.13778	0.0035759	588.64	669	0.87988
W02G9.1	57	68	80	103	138	101	0.85361	1.0211	0.33628	803	991	1779	6531	6343	5555	0.5836	7204.6	7006	1.02835	0.0035902	590.31	670	0.88106
T28D6.9	46	40	42	85	93	37	0.88583	1.2172	-0.18286	736	589	3278	6598	6745	4056	0.45777	7004.2	6759	1.03628	0.0036038	591.9	671	0.882116
Y51H7C.3	229	175	138	285	251	1535	0.31561	0.52033	3.4755	3034	3115	151	4300	4219	7183	0.33048	6591.4	6315	1.04377	0.0036191	593.68	672	0.883452
F56D2.6	107	72	73	135	114	591	0.33535	0.66297	3.0172	2919	2317	211	4415	5017	7123	0.40012	6852.2	6596	1.03884	0.0036191	593.67	673	0.882125
F54D5.1	28	11	21	58	25	15	1.0506	1.1844	-0.48543	473	646	4680	6861	6688	2654	0.30884	6488.1	6210	1.04478	0.0036266	594.53	674	0.882092
K07C11.10	10	20	7	19	29	17	0.926	0.53605	1.2801	660	3016	719	6674	4318	6615	0.48345	7057.7	6822	1.03455	0.0036296	594.89	675	0.881319
F13A7.14	56	34	19	76	35	285	0.44057	0.04182	3.9069	2301	5563	112	5033	1771	7222	0.16325	5332.3	4945	1.07832	0.0036358	595.6	676	0.881065
F42G8.11	12	12	18	21	28	18	0.80735	1.2224	0	929	580	2666	6405	6754	4668	0.51211	7109	6885	1.03253	0.003643	596.43	677	0.88099
C41H7.1	58	31	65	71	78	118	0.29177	1.3312	0.86028	3169	429	1059	4165	6905	6275	0.45766	7003.9	6757	1.03654	0.0036512	597.39	678	0.881106
F32A7.5	26	15	25	34	39	36	0.38702	1.3785	0.52607	2602	378	1464	4732	6956	5870	0.49	7070.2	6834	1.03456	0.0036517	597.45	679	0.879897
C16H3.2	1759	2106	1303	2634	3872	3590	0.5825	0.87857	1.4621	1667	1392	621	5667	5942	6713	0.57327	7193.2	6983	1.0301	0.0036544	597.78	680	0.879088
Y58A7A.3	9	7	16	17	17	12	0.91754	1.2801	-0.41504	677	492	4349	6657	6842	2985	0.34479	6653.3	6385	1.04202	0.0036737	599.99	681	0.881043
C38D4.7	131	120	133	191	251	267	0.54401	1.0647	1.0054	1823	869	915	5511	6465	6419	0.57999	7200.7	6997	1.02911	0.0036761	600.27	682	0.880161
C39E9.13	95	84	138	241	165	87	1.343	0.974	-0.66558	233	1125	5532	7101	6209	1802	0.20149	5739.9	5374	1.06809	0.0036774	600.43	683	0.879107
R10H10.7	21	9	34	35	26	23	0.73697	1.5305	-0.5639	1106	258	5087	6228	7076	2247	0.25113	6143.4	5831	1.05358	0.0036812	600.85	684	0.878436
Y54G2A.52	10	9	9	22	12	17	1.1375	0.41504	0.91754	382	3767	1009	6952	3567	6325	0.39777	6844.9	6588	1.039	0.0036822	600.97	685	0.877328
R09H10.3	36	32	65	61	81	57	0.76081	1.3399	-0.18948	1051	420	3306	6283	6914	4028	0.44375	6971.5	6729	1.03604	0.0037009	603.13	686	0.879198
K08D8.6	9	11	17	24	18	14	1.415	0.71049	-0.28011	190	2095	3682	7144	5239	3652	0.34664	6660.9	6394	1.04174	0.0037169	604.97	687	0.880597
C50B6.7	22	19	35	27	29	329	0.29546	0.61005	3.2327	3147	2605	179	4187	4729	7155	0.35928	6711.3	6444	1.04148	0.0037215	605.5	688	0.880087
F41H10.10	80	65	54	132	67	395	0.72247	0.043721	2.8708	1150	5553	231	6184	1781	7103	0.19839	5710.5	5340	1.06938	0.003741	607.76	689	0.88209
T12B3.3	65	42	64	147	72	68	1.1773	0.77761	0.087463	351	1784	2356	6983	5550	4978	0.48927	7068.9	6832	1.03468	0.0037414	607.8	690	0.88087
C44B11.3	14	31	6	31	24	17	1.1468	-0.36923	1.5025	372	6595	605	6962	739	6729	0.087798	4113.8	3609	1.13987	0.0037642	610.41	691	0.883372
M60.5	9	15	8	21	13	19	1.2224	-0.20645	1.2479	316	6293	749	7018	1041	6585	0.122	4755.1	4293	1.10764	0.0037773	611.92	692	0.884277
C24F3.4	24	19	32	54	40	22	1.1699	1.074	-0.54057	358	840	4969	6976	6494	2365	0.27171	6279.3	5981	1.04987	0.0037895	613.31	693	0.885007
ZK550.6	1136	1041	645	1378	1834	3933	0.27861	0.81702	2.6083	3251	1630	282	4083	5704	7052	0.41651	6900.3	6654	1.03702	0.0037897	613.34	694	0.883775
Y57G11C.36	34	28	40	65	49	59	0.9349	0.80735	0.56071	645	1652	1406	6689	5682	5928	0.57138	7191	6980	1.03023	0.0037994	614.43	695	0.884072
Y54G2A.16	8	10	6	14	13	25	0.80735	0.37851	2.0589	934	3972	404	6400	3362	6930	0.37815	6780.2	6506	1.04215	0.003801	614.61	696	0.88306
T01D3.5	32	14	27	53	43	15	0.72792	1.6189	-0.848	1136	216	6124	6198	7118	1210	0.13538	4961.5	4526	1.09622	0.0038109	615.73	697	0.8834
Y55B1BL.1	15	13	15	20	29	31	0.41504	1.1575	1.0473	2448	696	882	4886	6638	6452	0.53069	7137.9	6920	1.03149	0.003811	615.75	698	0.882163
K04D7.3	49	79	53	80	176	66	0.70722	1.1557	0.31647	1187	701	1812	6147	6633	5522	0.57098	7190.5	6979	1.03031	0.0038237	617.21	699	0.88299
F42A10.6	20	21	31	34	50	30	0.76553	1.2515	-0.047306	1034	528	2764	6300	6806	4570	0.49694	7082.9	6844	1.03491	0.0038269	617.57	700	0.882243
C05D11.7	22	31	13	41	41	40	0.89812	0.40336	1.6215	710	3823	556	6624	3511	6778	0.39977	6851.1	6594	1.03899	0.0038273	617.62	701	0.881056
T12G3.1	18	8	15	32	16	20	0.83007	1	0.41504	864	1068	1640	6470	6266	5694	0.58542	7206.5	7008	1.02832	0.0038378	618.79	702	0.881467
F54F3.3	17	11	29	36	25	19	1.0825	1.1844	-0.61005	441	648	5305	6893	6686	2029	0.23714	6041.6	5728	1.05475	0.0038446	619.56	703	0.881309
R11H6.5	454	300	64	537	223	1470	0.24223	-0.42792	4.5216	3496	6680	65	3838	654	7269	0.046271	2982.9	2464	1.21059	0.0038496	620.12	704	0.880852
T04B2.5	23	18	21	41	32	36	0.83399	0.83007	0.77761	856	1571	1135	6478	5763	6199	0.5869	7208	7012	1.02795	0.0038708	622.51	705	0.882993
C42D8.1	38	46	19	56	75	76	0.55943	0.70526	2	1735	2115	416	5599	5219	6918	0.51266	7109.9	6886	1.03252	0.0038713	622.56	706	0.881813
ZK1307.5	58	40	67	113	83	64	0.9622	1.0531	-0.066089	596	907	2828	6738	6427	4506	0.49486	7079.2	6840	1.03497	0.0038769	623.2	707	0.881471
F28C6.3	43	33	51	80	69	53	0.89566	1.0641	0.055495	713	872	2463	6621	6462	4871	0.52852	7134.7	6917	1.03147	0.0038835	623.94	708	0.881271
C27D6.12	106	68	20	137	60	358	0.37011	-0.18057	4.1619	2708	6241	91	4626	1093	7243	0.092875	4221.5	3745	1.12724	0.0039003	625.86	709	0.882736
F21A3.2	161	120	132	260	305	122	0.69145	1.3458	-0.11366	1237	413	3013	6097	6921	4321	0.46241	7014.5	6770	1.03612	0.0039037	626.25	710	0.882042
Y41G9A.10	84	118	96	122	245	192	0.53842	1.054	1	1847	906	920	5487	6428	6414	0.57371	7193.7	6984	1.03003	0.0039043	626.31	711	0.880886
C43E11.12	92	69	104	174	143	105	0.91938	1.0513	0.013806	665	912	2552	6669	6422	4782	0.51939	7120.7	6899	1.03214	0.0039251	628.66	712	0.882949
T03F1.2	62	25	25	59	39	356	-0.071553	0.64155	3.8319	5378	2439	118	1956	4895	7216	0.17522	5470.7	5089	1.075	0.0039253	628.68	713	0.881739
C17G10.8	26	15	32	46	35	29	0.82312	1.2224	-0.14202	878	567	3117	6456	6767	4217	0.46722	7024.8	6788	1.03489	0.0039352	629.82	714	0.882101
M01A10.3	67	42	83	122	103	63	0.86465	1.2942	-0.39776	781	470	4232	6553	6864	3102	0.35385	6690	6421	1.04189	0.0039396	630.31	715	0.881552
C32F10.4	37	30	15	67	32	70	0.85664	0.093109	2.2224	800	5381	365	6534	1953	6969	0.22553	5950.2	5611	1.06045	0.0039847	635.39	716	0.887416
T16G1.11	59	53	98	151	96	68	1.3558	0.85704	-0.52725	219	1467	4900	7115	5867	2434	0.25767	6188.4	5879	1.05263	0.0039923	636.23	717	0.88735
Y55B1AR.1	2796	2234	1531	3374	4204	7140	0.2711	0.91213	2.2214	3312	1296	367	4022	6038	6967	0.42908	6934.5	6693	1.03608	0.003995	636.54	718	0.886546
T23G5.1	1370	1345	290	1914	839	4530	0.48241	-0.68086	3.9654	2116	6964	107	5218	370	7227	0.035385	2573.7	2142	1.20154	0.0039986	636.93	719	0.885855
Y66D12A.16	9	13	8	15	22	19	0.73697	0.75899	1.2479	1119	1884	748	6215	5450	6586	0.56574	7184.4	6968	1.03106	0.0039991	636.99	720	0.884708
F35C5.9	352	320	353	585	698	431	0.73286	1.1252	0.28802	1124	752	1870	6210	6582	5464	0.56639	7185.2	6970	1.03088	0.0040085	638.03	721	0.884924
B0207.6	19	35	40	60	49	29	1.659	0.48543	-0.46395	104	3328	4567	7230	4006	2767	0.20324	5756.3	5387	1.06855	0.0040087	638.05	722	0.883726
M110.1	11	12	15	16	26	26	0.54057	1.1155	0.79355	1841	768	1121	5493	6566	6213	0.56829	7187.4	6975	1.03045	0.0040195	639.25	723	0.884163
Y105E8B.5	27	20	22	45	48	21	0.73697	1.263	-0.067114	1101	512	2833	6233	6822	4501	0.48537	7061.4	6826	1.03449	0.00405	642.65	724	0.887638
D1086.3	19	21	16	34	37	27	0.83954	0.81714	0.75489	845	1628	1163	6489	5706	6171	0.57946	7200.1	6993	1.02962	0.0040574	643.45	725	0.887517
F54C9.11	11	11	20	28	20	14	1.3479	0.8625	-0.51457	229	1446	4837	7105	5888	2497	0.26491	6236.2	5930	1.05164	0.004062	643.97	726	0.887011
C04F6.4	9	8	10	16	16	13	0.83007	1	0.37851	868	1087	1698	6466	6247	5636	0.57734	7197.8	6990	1.02973	0.004063	644.08	727	0.885942
C15H11.8	118	28	52	161	64	89	0.44827	1.1926	0.77529	2263	624	1139	5071	6710	6195	0.53458	7143.6	6929	1.03097	0.0040789	645.88	728	0.887198
C06G3.5	27	13	35	28	45	36	0.052467	1.7914	0.040642	4726	136	2505	2608	7198	4829	0.2299	5985.2	5656	1.0582	0.0040831	646.32	729	0.886584
C23H3.3	19	13	25	37	29	20	0.96153	1.1575	-0.32193	598	695	3881	6736	6639	3453	0.39161	6825.3	6564	1.03981	0.0040906	647.16	730	0.886521
K11G9.6	14937	10621	21314	17539	29082	31378	0.23168	1.4532	0.55795	3573	321	1409	3761	7013	5925	0.39632	6840.3	6582	1.03924	0.0040983	648.01	731	0.886471
T21B10.1	26	16	35	42	45	25	0.69188	1.4919	-0.48543	1233	281	4676	6101	7053	2658	0.29006	6387.9	6088	1.04926	0.0041086	649.16	732	0.886831
F40F4.2	734	787	1065	1317	1890	857	0.8434	1.264	-0.31349	833	509	3828	6501	6825	3506	0.3945	6834.5	6576	1.03931	0.0041161	649.98	733	0.886739
C27H6.9	33	19	55	63	48	32	0.93289	1.337	-0.78136	647	423	5939	6687	6911	1395	0.16349	5335.2	4949	1.07804	0.004122	650.63	734	0.886417
F14D2.11	12	8	8	13	21	15	0.11548	1.3923	0.90689	4349	368	1016	2985	6966	6318	0.33317	6603.4	6334	1.04253	0.0041237	650.81	735	0.885456
Y55F3BR.6	12	8	14	22	19	11	0.87447	1.2479	-0.34792	766	533	3992	6568	6801	3342	0.37859	6781.8	6508	1.04207	0.0041333	651.88	736	0.885707
B0457.2	55	65	64	101	75	241	0.87685	0.20645	1.9129	755	4858	446	6579	2476	6888	0.28455	6356.5	6059	1.0491	0.0041485	653.57	737	0.886798
F48A11.4	39	35	54	101	65	32	1.3728	0.89308	-0.75489	209	1338	5864	7125	5996	1470	0.15926	5283.6	4889	1.08071	0.0041586	654.69	738	0.887114
C09H6.3	18	9	27	25	28	22	0.47393	1.6374	-0.29546	2148	206	3748	5186	7128	3586	0.33618	6616.6	6351	1.04182	0.0042059	659.9	739	0.892963
W09D6.1	21	6	20	14	33	13	-0.58496	2.4594	-0.62149	6761	46	5349	573	7288	1985	0.021022	1897.8	1650	1.15018	0.0042189	661.32	740	0.893676
C52E4.5	21	15	19	39	34	16	0.89308	1.1806	-0.24793	719	655	3543	6615	6679	3791	0.42477	6923	6680	1.03638	0.0042315	662.69	741	0.894318
VF36H2L.1	31	28	25	61	52	28	0.97654	0.89308	0.1635	587	1343	2140	6747	5991	5194	0.53244	7140.5	6925	1.03112	0.0042784	667.81	742	0.900013
R06F6.7	102	104	130	161	200	238	0.65849	0.94342	0.87245	1349	1194	1049	5985	6140	6285	0.58572	7206.8	7009	1.02822	0.004285	668.52	743	0.899758
F22F4.2	14	11	27	21	37	13	0.58496	1.75	-1.0544	1648	156	6590	5686	7178	744	0.077008	3867.2	3350	1.15439	0.0042966	669.79	744	0.900255
D1007.8	61	57	127	87	106	340	0.51221	0.89503	1.4207	1971	1332	651	5363	6002	6683	0.54554	7158.8	6944	1.03093	0.0043344	673.86	745	0.90451
C33H5.11	18	8	36	26	28	12	0.53051	1.8074	-1.585	1890	128	7072	5444	7206	262	0.026066	2158	1830	1.17923	0.0043388	674.34	746	0.903941
H14A12.5	15	24	23	36	42	19	1.263	0.80735	-0.27563	281	1662	3664	7053	5672	3670	0.37233	6759.7	6492	1.04124	0.0043396	674.42	747	0.902838
C52D10.9	994	441	273	1123	682	2615	0.17604	0.62899	3.2598	3954	2503	173	3380	4831	7161	0.29654	6423.7	6139	1.04638	0.0043421	674.69	748	0.901992
C17F4.7	4820	2861	1079	9823	5864	902	1.0271	1.0354	-0.2585	501	953	3586	6833	6381	3748	0.41443	6894.5	6648	1.03708	0.0043421	674.69	749	0.900788
ZC168.3	31	36	69	88	64	26	1.5052	0.83007	-1.4081	157	1566	6965	7177	5768	369	0.038739	2707.2	2239	1.20911	0.0043428	674.77	750	0.899693
F12A10.1	60	47	77	99	121	62	0.72247	1.3643	-0.31259	1151	390	3824	6183	6944	3510	0.38218	6794.1	6524	1.0414	0.0043532	675.88	751	0.899973
F19G12.3	18	16	24	31	34	27	0.78427	1.0875	0.16993	984	821	2128	6350	6513	5206	0.54603	7159.5	6945	1.03089	0.0043598	676.59	752	0.899721
Y73B6BL.18	16	21	27	32	42	25	1	1	-0.11103	546	1047	3009	6788	6287	4325	0.46809	7026.6	6791	1.03469	0.0043623	676.87	753	0.898898
F25H8.5	37	36	34	54	69	76	0.54543	0.9386	1.1605	1813	1202	792	5521	6132	6542	0.56168	7179.5	6963	1.03109	0.0043771	678.46	754	0.899814
ZK1236.6	128	127	105	188	206	389	0.55459	0.69782	1.8894	1762	2153	455	5572	5181	6879	0.50362	7094.7	6857	1.03467	0.0043774	678.49	755	0.898662
F42A8.3	26	36	57	59	77	31	1.1822	1.0969	-0.87869	347	802	6203	6987	6532	1131	0.1309	4894.8	4449	1.1002	0.0043778	678.54	756	0.89754
F31C3.11	46	58	104	89	117	100	0.95217	1.0124	-0.056584	619	1002	2790	6715	6332	4544	0.48998	7070.2	6833	1.03471	0.0043885	679.72	757	0.897913
F25H5.1	20	16	23	34	35	25	0.76553	1.1293	0.12029	1036	741	2261	6298	6593	5073	0.5342	7143.1	6928	1.03105	0.0044018	681.15	758	0.898615
F13E6.3	9	7	8	16	12	14	0.83007	0.77761	0.80735	869	1798	1111	6465	5536	6223	0.56483	7183.3	6966	1.03119	0.0044023	681.2	759	0.897497
Y54G9A.5	1869	1658	226	2419	1450	3592	0.37214	-0.19339	3.9904	2695	6274	104	4639	1060	7230	0.090162	4164.6	3676	1.13292	0.0044596	687.38	760	0.904447
D2023.5	26	13	21	41	32	20	0.65711	1.2996	-0.070389	1355	458	2841	5979	6876	4493	0.46844	7027.4	6792	1.03466	0.0044713	688.64	761	0.904915
ZK686.1	51	62	70	107	135	47	1.069	1.1226	-0.57469	456	753	5135	6878	6581	2199	0.25243	6152.6	5840	1.05353	0.0044715	688.67	762	0.903766
C08F8.9	69	59	124	118	157	86	0.77412	1.412	-0.52793	1013	356	4904	6321	6978	2430	0.27182	6280	5982	1.04982	0.004485	690.11	763	0.904469
C14B9.2	25	15	30	53	35	10	1.0841	1.2224	-1.585	439	570	7071	6895	6764	263	0.031106	2391.7	2008	1.19109	0.0044872	690.34	764	0.903586
ZK973.11	61	45	82	147	79	65	1.2689	0.81193	-0.33518	276	1636	3926	7058	5698	3408	0.34758	6664.7	6396	1.04201	0.0044957	691.24	765	0.903582
F29B9.9	166	142	186	268	280	289	0.69105	0.97954	0.63577	1238	1110	1291	6096	6224	6043	0.58146	7202.3	7004	1.02831	0.0044991	691.61	766	0.902885
F43D2.2	18	34	35	36	24	121	1	-0.5025	1.7896	531	6796	494	6803	538	6840	0.063488	3517	2973	1.18298	0.004521	693.95	767	0.904759
F54D10.3	15	12	12	19	25	30	0.34104	1.0589	1.3219	2878	889	698	4456	6445	6636	0.48331	7057.4	6821	1.03466	0.004529	694.81	768	0.904701
Y48E1C.4	434	394	159	650	394	1398	0.58274	0	3.1363	1666	5647	191	5668	1687	7143	0.17321	5448.3	5064	1.07589	0.004557	697.81	769	0.907425
B0273.2	33	25	44	72	43	44	1.1255	0.78241	0	391	1762	2611	6943	5572	4723	0.46337	7016.5	6771	1.03626	0.0045619	698.33	770	0.906922
ZK525.2	40	41	55	82	78	51	1.0356	0.92785	-0.10893	490	1236	2994	6844	6098	4340	0.45935	7007.7	6764	1.03603	0.0045986	702.21	771	0.910778
Y73E7A.7	13	8	11	14	21	19	0.10692	1.3923	0.7885	4390	367	1126	2944	6967	6208	0.32292	6556.6	6274	1.04504	0.0046007	702.44	772	0.909896
C15C8.7	39	19	64	61	53	47	0.64534	1.48	-0.44541	1397	290	4478	5937	7044	2856	0.3029	6457.5	6174	1.04592	0.0046008	702.45	773	0.908732
Y51F10.7	1265	631	772	2145	1411	784	0.76184	1.161	0.022253	1045	686	2537	6289	6648	4797	0.50862	7103.2	6871	1.03379	0.0046123	703.67	774	0.909134
Y102E9.1	187	132	29	224	124	520	0.26046	-0.090198	4.1644	3393	5972	90	3941	1362	7244	0.098609	4337.3	3856	1.12482	0.0046249	705.03	775	0.909716
F15B10.1	32	20	36	71	39	27	1.1497	0.96347	-0.41504	370	1144	4315	6964	6190	3019	0.33004	6589.4	6309	1.04444	0.0046319	705.77	776	0.909497
K08F4.9	46	28	41	86	44	72	0.9027	0.65208	0.81237	702	2375	1105	6632	4959	6229	0.51953	7120.9	6900	1.03201	0.0046722	710.01	777	0.913784
Y59C2A.1	371	481	561	572	1099	656	0.6246	1.1921	0.2257	1467	635	1990	5867	6699	5344	0.53266	7140.8	6926	1.03101	0.0047012	713.06	778	0.91653
C40H1.5	51	31	61	84	82	45	0.71989	1.4034	-0.43888	1161	360	4441	6173	6974	2893	0.31585	6522.9	6249	1.04383	0.0047073	713.69	779	0.916162
K06A5.3	10	24	10	19	15	41	0.926	-0.67807	2.0356	659	6962	408	6675	372	6926	0.043615	2889.1	2381	1.2134	0.0047472	717.9	780	0.920385
B0304.4	77	24	63	101	72	56	0.39142	1.585	-0.16993	2583	225	3222	4751	7109	4112	0.35221	6683.5	6412	1.04234	0.0047488	718.07	781	0.919424
C50E3.12	87	79	41	137	48	356	0.65509	-0.71882	3.1182	1359	6996	198	5975	338	7136	0.036548	2620.7	2174	1.20547	0.0047741	720.72	782	0.921637
Y71A12B.17	34	41	18	59	36	101	0.79518	-0.18763	2.4883	956	6260	315	6378	1074	7019	0.12193	4753.9	4291	1.10788	0.0047808	721.42	783	0.921354
F41E7.8	5780	6219	10366	9066	14113	11779	0.6494	1.1823	0.18436	1384	651	2095	5950	6683	5239	0.52831	7134.4	6915	1.03173	0.0047869	722.06	784	0.920995
C08F1.6	14	6	13	16	20	12	0.19265	1.737	-0.11548	3854	162	3027	3480	7172	4307	0.27261	6285	5985	1.05013	0.0047929	722.68	785	0.920611
C55C3.3	58	70	39	82	115	145	0.49957	0.71621	1.8945	2036	2060	452	5298	5274	6882	0.48767	7065.8	6830	1.03452	0.0048077	724.22	786	0.921399
R11D1.11	19	17	27	34	40	21	0.83954	1.2345	-0.36257	844	553	4071	6490	6781	3263	0.36418	6729.8	6457	1.04225	0.0048186	725.37	787	0.92169
F53B2.8	635	769	775	866	1774	1151	0.44761	1.206	0.57062	2264	607	1391	5070	6727	5943	0.51403	7112.1	6889	1.03238	0.0048478	728.41	788	0.924378
F56A3.1	46	40	55	93	84	41	1.0156	1.0704	-0.42381	516	848	4369	6818	6486	2965	0.33252	6600.5	6329	1.0429	0.0048482	728.44	789	0.923245
Y62E10A.12	617	415	511	1122	921	437	0.86273	1.1501	-0.22569	783	708	3449	6551	6626	3885	0.42767	6930.8	6689	1.03615	0.0048489	728.51	790	0.922165
C50F4.14	33	31	68	87	50	50	1.3985	0.68966	-0.44361	196	2195	4470	7138	5139	2864	0.26643	6246	5945	1.05063	0.004877	731.48	791	0.924753
T24C2.5	17	11	15	22	26	23	0.37197	1.241	0.61667	2699	542	1324	4635	6792	6010	0.47982	7050.6	6812	1.03503	0.0049119	735.08	792	0.928131
ZC204.14	11	7	22	19	18	15	0.7885	1.3626	-0.55254	975	396	5026	6359	6938	2308	0.25823	6192.2	5885	1.0522	0.0049213	736.03	793	0.928159
F20D12.5	18	10	11	24	21	22	0.41504	1.0704	1	2456	856	929	4878	6478	6405	0.51328	7110.9	6887	1.03251	0.0049531	739.33	794	0.931146
Y53H1B.2	73	59	32	90	53	525	0.30203	-0.15472	4.0362	3114	6172	102	4220	1162	7232	0.089936	4159.8	3670	1.13346	0.0049716	741.25	795	0.93239
B0336.1	15	7	26	36	14	13	1.263	1	-1	283	1066	6509	7051	6268	825	0.092467	4213	3733	1.12858	0.0049798	742.1	796	0.932286
F21H11.2	15	6	15	15	17	22	0	1.5025	0.55254	5079	273	1419	2255	7061	5915	0.23885	6054.4	5741	1.05459	0.0049897	743.12	797	0.932396
Y47G6A.24	56	21	35	87	42	53	0.63559	1	0.59864	1435	1026	1345	5899	6308	5989	0.56517	7183.7	6967	1.0311	0.005022	746.43	798	0.935376
Y66A7A.6	90	94	87	149	148	208	0.72732	0.65486	1.2575	1138	2367	737	6196	4967	6597	0.51488	7113.5	6893	1.03199	0.0050346	747.7	799	0.935795
ZK899.2	212	243	211	278	523	405	0.39102	1.1059	0.94068	2585	786	980	4749	6548	6354	0.50109	7090.3	6852	1.03478	0.0050497	749.25	800	0.936562
C16C8.11	8	14	33	15	33	22	0.90689	1.237	-0.58496	698	549	5201	6636	6785	2133	0.24356	6089.3	5780	1.05351	0.0050544	749.73	801	0.935993
B0280.5	1477	1109	1441	1987	1362	12657	0.42792	0.29647	3.1348	2370	4410	192	4964	2924	7142	0.2629	6223.1	5920	1.0512	0.0050891	753.27	802	0.939239
C39D10.7	609	501	243	989	329	1715	0.69953	-0.60672	2.8192	1218	6896	239	6116	438	7095	0.0482	3048.9	2521	1.2094	0.0050909	753.46	803	0.938306
F58A4.4	17	21	43	44	36	28	1.372	0.77761	-0.61891	210	1792	5336	7124	5542	1998	0.20005	5726.2	5356	1.06912	0.0050925	753.61	804	0.937326
R06B9.6	166	137	56	249	101	500	0.58496	-0.43982	3.1584	1604	6703	187	5730	631	7147	0.065533	3573.3	3047	1.17273	0.0050988	754.26	805	0.936969
F42F12.6	36	20	33	54	52	29	0.58496	1.3785	-0.18641	1626	376	3290	5708	6958	4044	0.40732	6873.9	6630	1.03679	0.005101	754.49	806	0.936092
T10E9.7	29	15	25	41	35	32	0.49957	1.2224	0.35614	2039	568	1739	5295	6766	5595	0.50834	7102.7	6870	1.03387	0.0051076	755.16	807	0.935762
Y71H2B.1	77	70	23	114	64	202	0.5661	-0.12928	3.1346	1712	6107	193	5622	1227	7141	0.12493	4801.9	4337	1.10719	0.0051173	756.15	808	0.935829
C34E10.11	28	21	37	44	57	27	0.65208	1.4406	-0.45457	1366	328	4521	5968	7006	2813	0.29828	6433.1	6144	1.04705	0.0051371	758.14	809	0.937132
K09F5.3	46810	44528	46484	62274	88866	109220	0.41181	0.99692	1.2325	2468	1090	754	4866	6244	6580	0.50701	7100.5	6866	1.03415	0.005144	758.86	810	0.936864
C02B10.2	44	33	58	79	80	40	0.84435	1.2775	-0.53605	830	494	4949	6504	6840	2385	0.26908	6262.9	5965	1.04994	0.0051461	759.07	811	0.935968
F35H8.3	50	27	58	81	73	40	0.69599	1.4349	-0.53605	1224	335	4950	6110	6999	2384	0.25855	6194.3	5889	1.05184	0.0051474	759.2	812	0.934975
Y49E10.20	1454	1355	845	2136	2068	3202	0.55488	0.60994	1.922	1760	2609	443	5574	4725	6891	0.46026	7009.7	6766	1.03602	0.0051588	760.37	813	0.935264
W02D3.4	49	55	91	114	112	43	1.2182	1.026	-1.0815	318	972	6634	7016	6362	700	0.079238	3920.3	3406	1.151	0.0052002	764.55	814	0.939251
F22E5.9	11	8	19	14	25	16	0.34792	1.6439	-0.24793	2834	205	3548	4500	7129	3786	0.30802	6483.9	6205	1.04495	0.0052275	767.27	815	0.941436
C13A10.1	70	99	79	122	170	126	0.80145	0.78003	0.6735	945	1775	1241	6389	5559	6093	0.5488	7163.2	6950	1.03068	0.0052791	772.46	816	0.946642
F59E12.5	164	119	89	246	135	574	0.58496	0.182	2.6892	1602	4970	263	5732	2364	7071	0.24299	6085.2	5777	1.05335	0.0053104	775.64	817	0.949376
W01B11.6	218	127	96	289	334	103	0.40674	1.395	0.10154	2486	364	2315	4848	6970	5019	0.4301	6937.2	6698	1.03571	0.0053126	775.86	818	0.948484
F20D1.2	9	22	10	25	18	12	1.4739	-0.28951	0.26303	169	6444	1924	7165	890	5410	0.08749	4107.1	3602	1.14023	0.0053138	775.98	819	0.947473
Y63D3A.10	26	29	16	49	39	34	0.91427	0.42742	1.0875	681	3669	840	6653	3665	6494	0.40157	6856.6	6604	1.03825	0.0053227	776.88	820	0.947415
F08F8.7	40	14	35	53	41	30	0.40599	1.5502	-0.22239	2490	247	3432	4844	7087	3902	0.33971	6631.9	6366	1.04177	0.005353	779.91	821	0.949951
R10E11.4	42	41	42	70	96	36	0.73697	1.2274	-0.22239	1098	561	3428	6236	6773	3906	0.41838	6905.6	6660	1.03688	0.005355	780.11	822	0.949039
C54C6.7	59	68	70	75	157	112	0.34618	1.2072	0.67807	2845	600	1237	4489	6734	6097	0.46741	7025.2	6789	1.03479	0.005355	780.11	823	0.947886
C26E6.12	30	15	23	47	32	28	0.6477	1.0931	0.28379	1392	811	1879	5942	6523	5455	0.5362	7145.9	6934	1.03056	0.0053795	782.55	824	0.949697
R53.6	56	22	74	47	102	47	-0.25277	2.213	-0.65486	6063	64	5494	1271	7270	1840	0.043117	2871.1	2364	1.21451	0.0054064	785.26	825	0.95183
C43E11.9	39	47	41	78	64	70	1	0.44541	0.77173	526	3560	1143	6808	3774	6191	0.4034	6862.2	6611	1.038	0.005428	787.4	826	0.953269
F17C11.7	12	14	19	27	23	18	1.1699	0.71621	-0.078003	361	2067	2869	6973	5267	4465	0.41587	6898.6	6652	1.03707	0.0054292	787.52	827	0.952261
F49D11.8	7	11	13	21	12	12	1.585	0.12553	-0.11548	135	5255	3028	7199	2079	4306	0.16344	5334.6	4947	1.07835	0.0054478	789.38	828	0.953357
F54F3.4	22	13	26	28	36	27	0.34792	1.4695	0.054448	2830	308	2468	4504	7026	4866	0.39051	6821.7	6558	1.04021	0.0054555	790.15	829	0.953136
E02H1.6	33	16	16	45	41	17	0.44746	1.3576	0.087463	2272	401	2363	5062	6933	4971	0.44243	6968.3	6724	1.03633	0.0054597	790.58	830	0.952506
T27A3.6	17	16	28	33	34	21	0.95693	1.0875	-0.41504	606	822	4328	6728	6512	3006	0.334	6607	6339	1.04228	0.0054675	791.35	831	0.952286
C10G8.4	995	671	1353	1523	1705	1154	0.61415	1.3454	-0.22952	1499	415	3467	5835	6919	3867	0.39593	6839.1	6580	1.03938	0.0054696	791.55	832	0.951382
T10F2.1	40	27	44	68	52	56	0.76553	0.94555	0.34792	1033	1190	1756	6301	6144	5578	0.54764	7161.6	6946	1.03104	0.0054743	792.01	833	0.950792
R07H5.2	19	45	47	64	45	35	1.7521	0	-0.42531	87	5672	4380	7247	1662	2954	0.090231	4166	3679	1.13237	0.0054813	792.72	834	0.950504
ZC395.2	28	13	38	41	36	30	0.5502	1.4695	-0.34104	1788	306	3955	5546	7028	3379	0.33401	6607.1	6340	1.04213	0.0054877	793.34	835	0.950108
F35G12.10	161	105	190	234	270	176	0.53945	1.3626	-0.11042	1843	392	3000	5491	6942	4334	0.41897	6907.2	6661	1.03696	0.0054965	794.22	836	0.950024
Y71H2B.11	11	7	13	14	19	14	0.34792	1.4406	0.10692	2836	332	2309	4498	7002	5025	0.40136	6856	6602	1.03847	0.0055134	795.9	837	0.950896
F10C1.5	13	11	19	24	21	20	0.88452	0.93289	0.074001	739	1224	2407	6595	6110	4927	0.50349	7094.5	6855	1.03494	0.0055215	796.69	838	0.950704
K09H9.8	55	30	11	46	44	148	-0.2578	0.55254	3.75	6079	2919	123	1255	4415	7211	0.10133	4390.2	3906	1.12396	0.0055351	798.02	839	0.951156
T24A6.21	17	14	22	15	54	18	-0.18057	1.9475	-0.28951	5822	101	3712	1512	7233	3622	0.10046	4373.4	3897	1.12225	0.0055355	798.05	840	0.95006
H13N06.6	92	100	148	219	167	118	1.2512	0.73985	-0.32681	288	1952	3895	7046	5382	3439	0.33073	6592.5	6318	1.04345	0.0055531	799.79	841	0.950999
C43E11.2	9	10	14	14	26	11	0.63743	1.3785	-0.34792	1427	385	3993	5907	6949	3341	0.34779	6665.6	6397	1.04199	0.0055634	800.84	842	0.951116
T21C9.5	84	45	77	152	108	50	0.85561	1.263	-0.62293	801	511	5361	6533	6823	1973	0.22303	5929.7	5590	1.06077	0.0055649	800.99	843	0.950166
C24H12.4	140	121	91	202	86	876	0.52893	-0.4926	3.267	1897	6776	172	5437	558	7162	0.055104	3271.5	2725	1.20055	0.0056069	805.12	844	0.953934
Y46G5A.19	16	10	18	25	15	54	0.64386	0.58496	1.585	1402	2744	576	5932	4590	6758	0.46665	7023.6	6783	1.03547	0.0056197	806.37	845	0.954284
C01F6.6	18	13	17	26	28	24	0.53051	1.1069	0.4975	1891	780	1505	5443	6554	5829	0.52734	7132.9	6912	1.03196	0.0056296	807.36	846	0.954326
D2045.2	286	224	161	488	188	810	0.77087	-0.25277	2.3309	1020	6386	341	6314	948	6993	0.10615	4481	3987	1.1239	0.005633	807.69	847	0.953589
R06F6.9	111	64	130	182	140	131	0.71338	1.1293	0.011055	1178	739	2555	6156	6595	4779	0.49205	7074	6837	1.03466	0.0056407	808.46	848	0.953373
F42G8.6	13	16	32	32	26	25	1.2996	0.70044	-0.35614	259	2138	4041	7075	5196	3293	0.307	6478.8	6200	1.04497	0.0056748	811.81	849	0.956196
K11D9.3	10	9	17	14	20	24	0.48543	1.152	0.4975	2110	705	1506	5224	6629	5828	0.51183	7108.5	6882	1.03291	0.0056813	812.45	850	0.955824
F33G12.4	10	16	30	30	21	22	1.585	0.39232	-0.44746	129	3880	4488	7205	3454	2846	0.17962	5519.1	5139	1.07396	0.0056968	813.95	851	0.956463
F57B9.7	48	22	39	60	66	34	0.32193	1.585	-0.19794	2990	227	3335	4344	7107	3999	0.3131	6509.4	6237	1.04367	0.0057405	818.2	852	0.960329
F54D11.4	24	39	35	45	36	110	0.90689	-0.11548	1.6521	693	6061	539	6641	1273	6795	0.14568	5107.1	4695	1.08777	0.0057414	818.3	853	0.95932
R166.3	11	11	14	25	14	19	1.1844	0.34792	0.44057	344	4131	1598	6990	3203	5736	0.32569	6569.5	6290	1.04444	0.005759	819.98	854	0.960164
F52H3.5	15	23	14	26	36	27	0.79355	0.64636	0.94753	962	2420	976	6372	4914	6358	0.50488	7096.8	6863	1.03407	0.0057623	820.3	855	0.959415
F36D4.5	35	25	67	63	59	45	0.848	1.2388	-0.57424	813	545	5134	6521	6789	2200	0.247	6114.2	5808	1.05272	0.005769	820.95	856	0.959054
Y57E12AL.1	52	57	81	117	90	79	1.1699	0.65896	-0.036069	355	2344	2737	6979	4990	4597	0.406	6870	6620	1.03776	0.0057758	821.62	857	0.958716
F56C11.5	21	22	16	37	38	23	0.81714	0.7885	0.52356	891	1746	1466	6443	5588	5868	0.53578	7145.3	6933	1.03062	0.0057838	822.37	858	0.958473
C04G6.1	356	296	518	496	761	515	0.47846	1.3623	-0.0083797	2129	398	2694	5205	6936	4640	0.42482	6923.2	6681	1.03625	0.0057891	822.9	859	0.957974
Y47G6A.1	33	22	19	63	34	28	0.93289	0.62803	0.55943	648	2508	1407	6686	4826	5927	0.485	7060.7	6825	1.03453	0.005799	823.87	860	0.957988
C49G9.1	8	15	4	14	12	18	0.80735	-0.32193	2.1699	935	6509	376	6399	825	6958	0.093155	4227.3	3751	1.12698	0.0058032	824.27	861	0.95734
F54D12.9	17	45	48	39	58	62	1.1979	0.36613	0.36923	331	4031	1716	7003	3303	5618	0.32956	6587.3	6307	1.04444	0.0058065	824.59	862	0.956601
R11D1.9	16	5	17	12	20	14	-0.41504	2	-0.28011	6481	96	3683	853	7238	3651	0.057166	3334.2	2786	1.19677	0.0058113	825.06	863	0.956037
Y48G1C.6	143	122	69	193	182	343	0.43259	0.57706	2.3135	2354	2791	349	4980	4543	6985	0.40077	6854.2	6599	1.03867	0.005815	825.42	864	0.955347
C34B4.4	20	21	30	44	42	18	1.1375	1	-0.73697	379	1043	5808	6955	6291	1526	0.16933	5403.9	5019	1.07669	0.0058224	826.16	865	0.955098
M01F1.5	42	27	58	53	78	53	0.3356	1.5305	-0.13006	2916	257	3082	4418	7077	4252	0.33715	6620.8	6356	1.04166	0.0058574	829.59	866	0.957956
C46C2.5	10	17	12	20	27	15	1	0.66742	0.32193	558	2300	1803	6776	5034	5531	0.47846	7047.9	6811	1.03478	0.0058683	830.65	867	0.958074
W02H5.8	125	176	182	208	319	267	0.73466	0.85798	0.5529	1122	1458	1416	6212	5876	5918	0.54783	7161.9	6947	1.03093	0.0058745	831.24	868	0.95765
F21F8.3	648	672	593	1161	990	1164	0.8413	0.55897	0.97299	839	2887	958	6495	4447	6376	0.46704	7024.4	6787	1.03498	0.0058848	832.23	869	0.957687
ZK54.1	23	47	60	69	56	47	1.585	0.25277	-0.3523	125	4631	4020	7209	2703	3314	0.16377	5338.6	4956	1.0772	0.0059015	833.86	870	0.95846
F45H11.3	42	22	40	75	46	36	0.8365	1.0641	-0.152	849	873	3154	6485	6461	4180	0.44416	6972.5	6730	1.03603	0.0059284	836.46	871	0.960344
T21C9.4	63	37	86	119	88	41	0.91754	1.25	-1.0687	670	529	6609	6664	6805	725	0.083379	4015.9	3525	1.13926	0.0059405	837.63	872	0.960585
F26F4.4	25	26	23	61	31	28	1.2869	0.25376	0.28379	270	4623	1878	7064	2711	5456	0.26498	6236.6	5931	1.05153	0.0059448	838.05	873	0.959966
C13C12.1	77	30	32	127	58	41	0.7219	0.95109	0.35755	1154	1173	1736	6180	6161	5598	0.54054	7152	6938	1.03084	0.0059595	839.47	874	0.960492
Y71G12B.12	18	11	20	30	30	10	0.73697	1.4475	-1	1112	325	6503	6222	7009	831	0.091906	4201.3	3723	1.12847	0.0059601	839.54	875	0.959474
M05B5.5	11	7	21	25	14	11	1.1844	1	-0.93289	345	1078	6334	6989	6256	1000	0.11088	4566.5	4066	1.12309	0.0059741	840.89	876	0.95992
Y102A5C.6	223	177	61	237	88	1320	0.087843	-1.0082	4.4356	4507	7161	73	2827	173	7261	0.0090058	1108.5	1105	1.00317	0.005975	840.98	877	0.958928
D1037.3	969	851	724	1379	1232	3134	0.50905	0.53377	2.1139	1987	3027	392	5347	4307	6942	0.40544	6868.3	6616	1.03813	0.0059793	841.39	878	0.958303
F42A8.2	71	82	39	142	58	102	1	-0.49957	1.387	523	6791	664	6811	543	6670	0.062559	3490.9	2941	1.18698	0.0059808	841.53	879	0.957372
F38A5.2	12	22	20	29	31	20	1.273	0.49476	0	273	3271	2644	7061	4063	4690	0.34122	6638.3	6371	1.04196	0.0059877	842.21	880	0.957057
M88.2	12	9	19	23	17	18	0.9386	0.91754	-0.078003	642	1281	2871	6692	6053	4463	0.45847	7005.8	6762	1.03605	0.0059879	842.23	881	0.955993
C56A3.4	35	25	32	53	71	20	0.59864	1.5059	-0.67807	1572	270	5576	5762	7064	1758	0.18147	5539	5155	1.07449	0.006002	843.58	882	0.95644
Y17G9B.8	9	10	14	16	16	23	0.83007	0.67807	0.71621	866	2266	1207	6468	5068	6127	0.50934	7104.4	6874	1.03352	0.0060068	844.03	883	0.955866
B0284.1	14	10	17	18	31	13	0.36257	1.6323	-0.38702	2747	207	4196	4587	7127	3138	0.26016	6205.1	5902	1.05136	0.0060509	848.29	884	0.959604
C01G8.6	7	9	20	21	13	12	1.585	0.53051	-0.73697	134	3058	5827	7200	4276	1507	0.11766	4683.4	4202	1.11456	0.0060554	848.73	885	0.959017
B0454.5	293	223	257	428	378	628	0.54671	0.76134	1.289	1807	1861	711	5527	5473	6623	0.50807	7102.3	6869	1.03396	0.0060636	849.51	886	0.958815
F46F11.6	58	23	49	97	47	53	0.74193	1.031	0.11321	1090	961	2286	6244	6373	5048	0.50943	7104.5	6875	1.03338	0.0060727	850.38	887	0.958715
Y48G8AL.9	246	193	57	335	160	578	0.4455	-0.27053	3.342	2282	6422	164	5052	912	7170	0.083778	4024.9	3541	1.13666	0.0060952	852.54	888	0.960068
Y52D3.1	38	25	49	62	22	269	0.70627	-0.18442	2.4568	1189	6250	324	6145	1084	7010	0.11842	4696.2	4217	1.11364	0.0061061	853.56	889	0.960135
ZC410.5	215	119	385	277	299	443	0.36555	1.3292	0.20245	2729	432	2046	4605	6902	5288	0.42624	6927	6684	1.03636	0.0061171	854.63	890	0.960258
Y45F10A.3	14	22	18	30	39	15	1.0995	0.82597	-0.26303	422	1585	3609	6912	5749	3725	0.37539	6770.6	6497	1.04211	0.0061219	855.08	891	0.959686
F48D6.1	28	21	29	32	37	126	0.19265	0.81714	2.1193	3839	1625	387	3495	5709	6947	0.35153	6680.8	6410	1.04225	0.0061226	855.15	892	0.958688
F49C12.13	108	58	155	183	142	108	0.76081	1.2918	-0.52124	1050	473	4865	6284	6861	2469	0.26996	6268.4	5970	1.04998	0.0061276	855.63	893	0.958152
F21C10.10	17	11	10	29	21	12	0.77052	0.93289	0.26303	1025	1226	1923	6309	6108	5411	0.5288	7135.1	6918	1.03138	0.0061284	855.71	894	0.95717
C01G6.7	7	11	12	11	23	14	0.65208	1.0641	0.22239	1377	876	2005	5957	6458	5329	0.51991	7121.5	6901	1.03195	0.0061335	856.19	895	0.956637
F18C5.10	19	7	25	24	24	15	0.33703	1.7776	-0.73697	2911	143	5818	4423	7191	1516	0.12228	4759.6	4299	1.10714	0.006142	857	896	0.956473
W03D8.2	19	19	8	25	23	65	0.39593	0.27563	3.0224	2557	4517	210	4777	2817	7124	0.24312	6086.1	5779	1.05314	0.0061511	857.86	897	0.956366
M01E5.2	8	12	15	15	25	12	0.90689	1.0589	-0.32193	699	894	3887	6635	6440	3447	0.37353	6764	6494	1.04158	0.00616	858.71	898	0.956247
D2085.6	18	11	11	21	27	16	0.22239	1.2955	0.54057	3643	465	1434	3691	6869	5900	0.37935	6784.4	6511	1.04199	0.0061605	858.76	899	0.955239
C36A4.11	11	11	5	13	17	31	0.24101	0.62803	2.6323	3507	2520	275	3827	4814	7059	0.32981	6588.4	6308	1.04445	0.0061635	859.03	900	0.954478
C17F4.5	69	72	117	154	112	116	1.1583	0.63743	-0.012384	367	2455	2702	6967	4879	4632	0.3993	6849.6	6592	1.03908	0.0061739	860.02	901	0.954517
M142.8	48	23	29	64	56	33	0.41504	1.2838	0.18641	2429	482	2083	4905	6852	5251	0.44756	6980.7	6739	1.03587	0.0061847	861.03	902	0.954579
C56A3.5	10	10	14	20	19	12	1	0.926	-0.22239	566	1253	3439	6768	6081	3895	0.40653	6871.6	6625	1.03722	0.0061852	861.08	903	0.953577
R10H10.6	10	10	18	17	20	20	0.76553	1	0.152	1040	1077	2179	6294	6257	5155	0.51485	7113.4	6892	1.03212	0.0061896	861.5	904	0.952987
C26E6.3	17	12	18	30	26	15	0.81943	1.1155	-0.26303	885	767	3610	6449	6567	3724	0.39997	6851.7	6595	1.03892	0.0062144	863.88	905	0.954564
F58G1.2	30	15	22	50	26	34	0.73697	0.79355	0.62803	1102	1721	1300	6232	5613	6034	0.53528	7144.6	6932	1.03067	0.0062526	867.48	906	0.957483
C18D4.6	21	24	33	34	44	48	0.69515	0.87447	0.54057	1226	1404	1433	6108	5930	5901	0.54204	7154.1	6940	1.03085	0.0062555	867.75	907	0.956725
W05H9.4	8	12	6	16	13	13	1	0.11548	1.1155	571	5303	815	6763	2031	6519	0.22708	5962.8	5631	1.05892	0.0062585	868.03	908	0.95598
T19B4.4	37	14	23	43	35	32	0.21681	1.3219	0.47644	3678	438	1532	3656	6896	5802	0.37097	6754.8	6488	1.04112	0.0062589	868.07	909	0.954972
F54D7.7	106960	99607	20903	137200	87394	244660	0.35919	-0.18871	3.549	2759	6264	143	4575	1070	7191	0.089273	4145.6	3653	1.13485	0.0062675	868.88	910	0.954813
Y43F4B.5	54	67	73	102	115	83	0.91754	0.7794	0.18521	669	1777	2086	6665	5557	5248	0.49293	7075.7	6838	1.03476	0.006289	870.91	911	0.955993
Y57G11C.33	105	63	118	157	159	100	0.58038	1.3356	-0.23879	1672	424	3500	5662	6910	3834	0.38041	6788	6514	1.04206	0.0062925	871.24	912	0.955307
R03D7.1	67	24	32	80	60	42	0.25584	1.3219	0.39232	3417	435	1675	3917	6899	5659	0.38782	6813	6546	1.04079	0.006314	873.25	913	0.956462
C18E3.8	14	8	11	23	13	21	0.71621	0.70044	0.93289	1171	2142	995	6163	5192	6339	0.5144	7112.7	6891	1.03217	0.0063293	874.69	914	0.956991
W04G3.5	48	44	54	100	73	53	1.0589	0.73039	-0.026967	459	2005	2718	6875	5329	4616	0.42888	6934	6691	1.03632	0.0063435	876.04	915	0.957421
M18.6	39	47	77	75	97	58	0.94342	1.0453	-0.40881	630	929	4281	6704	6405	3053	0.33246	6600.2	6328	1.04302	0.0063541	877.05	916	0.957478
Y56A3A.29	26	16	16	39	17	97	0.58496	0.087463	2.5999	1628	5401	285	5706	1933	7049	0.19717	5698.8	5330	1.06919	0.0063552	877.15	917	0.956543
T19B4.3	80	66	68	145	93	131	0.85798	0.49476	0.94596	794	3262	977	6540	4072	6357	0.42933	6935.2	6694	1.03603	0.0064173	882.99	918	0.961863
C01G6.3	467	376	162	626	252	1768	0.42274	-0.57731	3.4481	2397	6862	154	4937	472	7180	0.042431	2846.2	2347	1.2127	0.0064238	883.59	919	0.961469
F42A10.7	125	115	106	60	181	1181	-1.0589	0.65436	3.4779	7130	2369	150	204	4965	7184	0.018453	1752.5	1543	1.13577	0.0064254	883.73	920	0.960576
R09A8.3	44	45	43	65	87	68	0.56294	0.95109	0.6612	1720	1174	1257	5614	6160	6077	0.53296	7141.3	6927	1.03094	0.006437	884.83	921	0.960727
E02C12.13	24	13	31	36	36	21	0.58496	1.4695	-0.56188	1637	307	5072	5697	7027	2262	0.22965	5983.3	5654	1.05824	0.0064643	887.36	922	0.96243
T20G5.14	41	31	53	63	70	53	0.61973	1.1751	0	1483	663	2600	5851	6671	4734	0.4686	7027.7	6793	1.03455	0.0064831	889.13	923	0.963304
W09D10.3	217	189	123	277	188	1306	0.35219	-0.0076536	3.4084	2801	5761	159	4533	1573	7175	0.12975	4877.1	4425	1.10217	0.0065067	891.33	924	0.964643
T12G3.8	36	21	34	61	42	36	0.76081	1	0.082462	1053	1032	2372	6281	6302	4962	0.4981	7085	6847	1.03476	0.006537	894.16	925	0.966659
T13B5.3	76	62	34	115	56	217	0.59756	-0.14684	2.6741	1576	6145	267	5758	1189	7067	0.1227	4766.3	4310	1.10587	0.0065576	896.06	926	0.967667
F20D12.1	41	30	49	63	67	50	0.61973	1.1592	0.029146	1484	690	2528	5850	6644	4806	0.47372	7038.3	6802	1.03474	0.0065647	896.71	927	0.967325
F01D5.6	20	13	30	27	39	21	0.43296	1.585	-0.51457	2349	229	4830	4985	7105	2504	0.22492	5945.2	5602	1.06126	0.006589	898.97	928	0.968718
ZC395.8	37	34	58	86	59	41	1.2168	0.79518	-0.50043	320	1711	4755	7014	5623	2579	0.25795	6190.3	5882	1.05241	0.0066025	900.21	929	0.96901
W02D7.5	19	10	20	24	30	16	0.33703	1.585	-0.32193	2910	231	3882	4424	7103	3452	0.27509	6300.2	6005	1.04916	0.0066178	901.61	930	0.969473
F57A10.2	34	24	37	38	54	72	0.16046	1.1699	0.96047	4058	668	963	3276	6666	6371	0.35284	6686	6416	1.04208	0.0066202	901.83	931	0.968668
Y41C4A.8	190	173	197	251	303	536	0.40169	0.80855	1.444	2516	1647	632	4818	5687	6702	0.4657	7021.6	6780	1.03563	0.0066417	903.83	932	0.969775
ZK520.2	341	267	389	468	608	482	0.45674	1.1872	0.30926	2228	644	1827	5106	6690	5507	0.47706	7045.1	6809	1.03467	0.0066481	904.43	933	0.969378
F36A2.7	3207	4008	1443	4365	4378	11091	0.44476	0.12739	2.9422	2287	5241	219	5047	2093	7115	0.1906	5633.8	5267	1.06964	0.006657	905.24	934	0.969208
T22B7.8	20	18	25	37	26	42	0.88753	0.53051	0.74846	733	3052	1174	6601	4282	6160	0.44156	6966.2	6720	1.03664	0.0066606	905.56	935	0.968513
F36F2.4	30	18	55	54	35	53	0.848	0.95936	-0.053439	817	1157	2783	6517	6177	4551	0.46461	7019.2	6776	1.03589	0.0066715	906.57	936	0.968558
F45E12.5	27	61	33	57	62	60	1.078	0.023459	0.8625	444	5624	1055	6890	1710	6279	0.18761	5603.4	5236	1.07017	0.0066809	907.43	937	0.968442
B0395.1	52	57	95	78	109	143	0.58496	0.93529	0.59002	1609	1212	1351	5725	6122	5983	0.53179	7139.6	6924	1.03114	0.0066814	907.48	938	0.967463
W09D6.6	222	222	176	292	374	554	0.39541	0.75248	1.6543	2563	1913	538	4771	5421	6796	0.44576	6976.3	6736	1.03567	0.0066896	908.22	939	0.96722
R08B4.3	16	12	53	21	37	37	0.39232	1.6245	-0.51847	2577	212	4848	4757	7122	2486	0.2136	5849.6	5499	1.06376	0.0067169	910.71	940	0.96884
F37B4.10	16	10	13	13	29	17	-0.29956	1.5361	0.38702	6198	254	1683	1136	7080	5651	0.11526	4642.7	4150	1.11872	0.0067193	910.94	941	0.968055
R11A8.4	16	10	30	25	28	14	0.64386	1.4854	-1.0995	1403	285	6659	5931	7049	675	0.071567	3732.2	3215	1.16087	0.0067525	914.01	942	0.970287
R07B1.3	21	15	18	37	35	12	0.81714	1.2224	-0.58496	894	574	5198	6440	6760	2136	0.23582	6031.5	5718	1.05483	0.0067646	915.13	943	0.970445
T21C12.2	32	34	73	65	68	49	1.0224	1	-0.57511	508	1022	5138	6826	6312	2196	0.23995	6062.7	5751	1.0542	0.0067649	915.16	944	0.969449
K11H3.6	38	43	85	70	79	85	0.88136	0.87752	0	744	1393	2585	6590	5941	4749	0.47152	7033.8	6797	1.03484	0.0067942	917.85	945	0.97127
F52B5.7	8	14	21	21	22	13	1.3923	0.65208	-0.69188	199	2386	5647	7135	4948	1687	0.15104	5178.8	4763	1.0873	0.0067998	918.37	946	0.970793
F56D5.5	9	14	6	15	20	14	0.73697	0.51457	1.2224	1121	3155	759	6213	4179	6575	0.43294	6944.6	6704	1.03589	0.0068077	919.08	947	0.970517
F48C1.6	27	29	48	59	50	38	1.1278	0.78588	-0.33703	389	1754	3939	6945	5580	3395	0.33366	6605.5	6337	1.04237	0.0068159	919.8	948	0.970253
T23B5.4	189	124	109	264	186	393	0.48215	0.58496	1.8502	2117	2703	470	5217	4631	6864	0.42056	6911.6	6667	1.03669	0.0068206	920.22	949	0.969673
ZK1058.3	45	39	40	94	67	35	1.0627	0.78069	-0.19265	458	1772	3316	6876	5562	4018	0.3897	6819.1	6553	1.04061	0.0068249	920.62	950	0.969074
MTCE.4	826	410	1085	1134	1138	850	0.45721	1.4728	-0.35216	2225	301	4019	5109	7033	3315	0.30208	6453.3	6167	1.04642	0.006826	920.71	951	0.968149
F43H9.1	37	23	47	61	54	36	0.72128	1.2313	-0.38466	1158	557	4174	6176	6777	3160	0.33542	6613.3	6346	1.04212	0.0068276	920.86	952	0.96729
C40H1.6	24	12	18	36	25	22	0.58496	1.0589	0.28951	1642	884	1859	5692	6450	5475	0.50976	7105.1	6876	1.03332	0.0068432	922.27	953	0.967754
C29A12.6	21	14	14	19	42	16	-0.14439	1.585	0.19265	5694	230	2063	1640	7104	5271	0.15574	5239.4	4838	1.08297	0.0068517	923.04	954	0.967547
R03D7.7	22	34	48	53	51	40	1.2685	0.58496	-0.26303	277	2720	3601	7057	4614	3733	0.30826	6485.2	6207	1.04482	0.0068806	925.69	955	0.969309
T27F6.6	11	5	8	11	13	12	0	1.3785	0.58496	5100	386	1379	2234	6948	5955	0.23441	6020.6	5699	1.05643	0.0068846	926.05	956	0.968672
D1025.7	18	14	29	33	28	25	0.87447	1	-0.21412	760	1051	3404	6574	6283	3930	0.41167	6886.6	6643	1.03667	0.0068954	927.04	957	0.968694
ZK970.4	147	128	174	238	303	134	0.69515	1.2432	-0.37685	1225	538	4130	6109	6796	3204	0.33734	6621.7	6357	1.04164	0.0069028	927.72	958	0.968392
C40D2.2	17	6	12	21	14	17	0.30485	1.2224	0.5025	3100	586	1500	4234	6748	5834	0.42271	6917.5	6674	1.03648	0.0069104	928.42	959	0.968113
T14G12.2	9	21	10	23	22	11	1.3536	0.067114	0.1375	225	5484	2213	7109	1850	5121	0.1708	5420.9	5032	1.07729	0.0069249	929.73	960	0.968469
D1025.4	24	17	34	48	36	19	1	1.0825	-0.83954	542	828	6095	6792	6506	1239	0.13885	5011.6	4582	1.09376	0.0069368	930.81	961	0.968585
C06G3.8	63	55	97	110	120	77	0.80408	1.1255	-0.33313	939	745	3913	6395	6589	3421	0.36557	6735	6466	1.0416	0.006942	931.28	962	0.968067
F23H11.1	57	40	42	82	58	150	0.52466	0.53605	1.8365	1913	3011	476	5421	4323	6858	0.40758	6874.7	6632	1.0366	0.0069532	932.29	963	0.96811
Y92H12BL.1	14	26	2	17	29	20	0.28011	0.15754	3.3219	3243	5105	166	4091	2229	7168	0.16576	5362.4	4978	1.07722	0.0069696	933.78	964	0.968651
F19B6.2	2796	2612	867	4003	2470	6182	0.51772	-0.080644	2.834	1947	5940	238	5387	1394	7096	0.13514	4957.9	4522	1.0964	0.0069805	934.77	965	0.968674
F21D9.6	44	26	29	53	45	103	0.26849	0.79141	1.8285	3326	1734	479	4008	5600	6855	0.39019	6820.7	6557	1.04022	0.0070059	937.06	966	0.970041
R12B2.5	31	29	60	62	60	37	1	1.0489	-0.69744	530	920	5671	6804	6414	1663	0.18405	5566.4	5182	1.07418	0.0070126	937.65	967	0.969648
Y39B6A.13	1151	843	320	1438	958	2885	0.32118	0.18449	3.1724	3013	4961	185	4321	2373	7149	0.1859	5585.8	5206	1.07295	0.0070129	937.68	968	0.968678
C07E3.2	173	144	158	253	173	799	0.54837	0.2647	2.3383	1795	4560	338	5539	2774	6996	0.27261	6284.9	5984	1.05028	0.0070162	937.99	969	0.967998
Y74C9A.2	842	595	850	1066	1264	1432	0.34032	1.087	0.7525	2885	824	1165	4449	6510	6169	0.45312	6993.7	6749	1.03626	0.0070235	938.66	970	0.967691
E04F6.9	89	67	75	129	126	128	0.53549	0.91119	0.77118	1867	1301	1144	5467	6033	6190	0.51776	7118.1	6897	1.03206	0.007047	940.77	971	0.968867
Y54G9A.3	26	44	50	42	93	49	0.69188	1.0797	-0.029146	1232	830	2722	6102	6504	4612	0.46419	7018.3	6774	1.03606	0.0070588	941.83	972	0.968961
H20J04.8	555	437	150	706	428	1468	0.34718	-0.030022	3.2908	2842	5810	169	4492	1524	7165	0.12439	4793.5	4335	1.10577	0.0070769	943.46	973	0.96964
ZK154.4	18	9	24	20	22	35	0.152	1.2895	0.54432	4112	475	1429	3222	6859	5905	0.33095	6593.5	6322	1.04295	0.0070784	943.6	974	0.968789
ZK418.5	27	29	49	72	42	34	1.415	0.53434	-0.52725	189	3022	4902	7145	4312	2432	0.19002	5627.9	5260	1.06994	0.0071004	945.59	975	0.969836
C45B2.1	17	10	19	27	20	22	0.66742	1	0.2115	1305	1063	2023	6029	6271	5311	0.50923	7104.2	6873	1.03364	0.007117	947.06	976	0.970348
Y37E11B.6	95	60	52	91	90	454	-0.062061	0.58496	3.1261	5338	2707	195	1996	4627	7139	0.16721	5379.3	4997	1.07651	0.0071459	949.67	977	0.972027
Y66A7A.4	51	28	24	62	41	140	0.28177	0.5502	2.5443	3226	2934	298	4108	4400	7036	0.32253	6554.7	6271	1.04524	0.0071531	950.32	978	0.971697
Y39A1A.12	617	601	174	849	365	1591	0.46049	-0.71947	3.1928	2205	6997	183	5129	337	7151	0.031346	2402.2	2018	1.19039	0.0071602	950.97	979	0.971369
C32D5.5	46	30	52	87	59	42	0.91938	0.97575	-0.30812	666	1116	3803	6668	6218	3531	0.37128	6755.9	6489	1.04113	0.0071684	951.7	980	0.971122
F59A6.6	546	436	201	905	531	613	0.72902	0.28438	1.6087	1129	4475	562	6205	2859	6772	0.30467	6466.7	6190	1.0447	0.0072008	954.6	981	0.973089
K08B4.6	544	343	563	811	765	591	0.5761	1.1573	0.070023	1680	698	2426	5654	6636	4908	0.46701	7024.3	6786	1.03512	0.0072146	955.82	982	0.97334
F19B6.1	2862	2676	925	4099	2550	6237	0.51825	-0.069581	2.7533	1945	5904	248	5389	1430	7086	0.13848	5006.5	4570	1.09551	0.0072223	956.51	983	0.973052
C34D4.12	25	24	36	33	58	39	0.40054	1.273	0.11548	2520	498	2271	4814	6836	5063	0.42254	6917	6673	1.03657	0.0072277	956.99	984	0.972551
F46E10.9	40	38	45	80	74	32	1	0.96153	-0.49185	528	1149	4708	6806	6185	2626	0.28034	6331.8	6032	1.0497	0.0072434	958.4	985	0.972995
C32D5.10	11	11	13	24	13	18	1.1255	0.24101	0.46949	394	4699	1546	6940	2635	5788	0.26843	6258.7	5959	1.05029	0.0072588	959.77	986	0.973398
T23B5.3	51	28	56	72	79	38	0.4975	1.4964	-0.55943	2050	276	5059	5284	7058	2275	0.21517	5863.2	5511	1.06391	0.0072591	959.8	987	0.972442
F53F4.13	14	10	28	20	27	21	0.51457	1.433	-0.41504	1965	338	4335	5369	6996	2999	0.28568	6363	6064	1.04931	0.0073017	963.55	988	0.975253
C09H5.2	21	7	17	27	18	17	0.36257	1.3626	0	2746	395	2668	4588	6939	4666	0.37672	6775.3	6501	1.04219	0.007339	966.86	989	0.977614
C05D11.2	16	10	16	27	18	20	0.75489	0.848	0.32193	1068	1511	1802	6266	5823	5532	0.51189	7108.6	6883	1.03278	0.0073747	970.01	990	0.979808
Y113G7A.8	426	508	132	561	515	1109	0.39715	0.019744	3.0706	2542	5628	204	4792	1706	7130	0.14782	5136.1	4720	1.08816	0.0074014	972.37	991	0.981201
T28H10.3	122	59	101	199	121	101	0.70589	1.0362	0	1193	951	2573	6141	6383	4761	0.47328	7037.4	6800	1.03491	0.0074031	972.52	992	0.980363
C25E10.10	20	24	24	38	41	25	0.926	0.77259	0.058894	657	1816	2453	6677	5518	4881	0.45607	7000.3	6753	1.03662	0.0074222	974.21	993	0.981078
ZK892.2	30	40	36	57	64	42	0.926	0.67807	0.22239	655	2246	1993	6679	5088	5341	0.46029	7009.8	6767	1.03588	0.0074356	975.4	994	0.981288
C37H5.8	154	200	176	269	322	258	0.80468	0.68706	0.5518	938	2208	1421	6396	5126	5913	0.49164	7073.3	6836	1.03471	0.0074636	977.87	995	0.982784
F25H2.1	71	55	24	76	66	274	0.09818	0.26303	3.5131	4447	4566	145	2887	2768	7189	0.14569	5107.3	4697	1.08735	0.0074667	978.13	996	0.982058
ZK1127.10	40	35	62	86	63	44	1.1043	0.848	-0.49476	420	1494	4720	6914	5840	2614	0.26767	6254	5955	1.05021	0.007511	981.99	997	0.984945
C53H9.1	84749	85686	33483	114610	96850	222140	0.43552	0.17669	2.73	2336	5004	254	4998	2330	7080	0.20909	5809.7	5457	1.06463	0.0075297	983.63	998	0.985601
K12H4.3	60	48	47	90	106	47	0.58496	1.143	0	1611	714	2586	5723	6620	4748	0.45619	7000.6	6754	1.03651	0.0075436	984.84	999	0.985826
K10D2.1	46	42	78	88	81	62	0.93587	0.94753	-0.33121	644	1183	3907	6690	6151	3427	0.35764	6704.9	6436	1.04178	0.0075486	985.28	1000	0.98528
F10C2.2	55	47	66	88	97	67	0.67807	1.0453	0.021695	1267	928	2538	6067	6406	4796	0.47271	7036.2	6798	1.03504	0.0075678	986.95	1001	0.985964
F42G9.2	377	444	350	455	844	842	0.2713	0.92668	1.2665	3306	1239	729	4028	6095	6605	0.41124	6885.4	6642	1.03665	0.0075728	987.39	1002	0.985419
C34B4.2	21	24	28	46	43	19	1.1312	0.8413	-0.55943	387	1528	5061	6947	5806	2273	0.2325	6005.8	5685	1.05643	0.0075897	988.87	1003	0.985912
F54H12.1	118	107	164	228	189	152	0.95025	0.82078	-0.10962	622	1606	2996	6712	5728	4338	0.42296	6918.2	6676	1.03628	0.0075898	988.88	1004	0.98494
F42A6.9	22	20	39	44	36	32	1	0.848	-0.2854	540	1499	3701	6794	5835	3633	0.36525	6733.8	6464	1.04174	0.0075975	989.56	1005	0.984637
F43E2.1	60	29	60	83	76	49	0.46815	1.3899	-0.29218	2180	370	3729	5154	6964	3605	0.32814	6580.8	6299	1.04474	0.0076279	992.2	1006	0.986282
Y55B1AL.2	103	92	126	168	193	118	0.70582	1.0689	-0.094637	1194	858	2936	6140	6476	4398	0.44349	6970.9	6727	1.03626	0.0076279	992.2	1007	0.985303
W02D3.9	104	78	129	163	172	119	0.64829	1.1409	-0.11641	1387	717	3029	5947	6617	4305	0.42962	6935.9	6696	1.03583	0.0076392	993.18	1008	0.985298
H43I07.3	31	18	29	46	43	25	0.56937	1.2563	-0.21412	1700	522	3400	5634	6812	3934	0.3829	6796.5	6528	1.04113	0.0076516	994.25	1009	0.985382
DY3.1	25	25	51	33	51	81	0.40054	1.0286	0.66742	2519	966	1246	4815	6368	6088	0.4734	7037.7	6801	1.0348	0.0076891	997.54	1010	0.987663
T01D1.2	14	27	34	42	27	26	1.585	0	-0.38702	127	5703	4191	7207	1631	3143	0.093693	4238.3	3762	1.12661	0.007698	998.31	1011	0.987448
B0432.13	62	19	62	75	57	48	0.27462	1.585	-0.36923	3286	226	4095	4048	7108	3239	0.23635	6035.5	5723	1.0546	0.0077123	999.54	1012	0.987688
F40F4.4	80	57	26	94	27	370	0.23266	-1.078	3.8309	3563	7181	119	3771	153	7215	0.010557	1230.3	1197	1.02782	0.0077215	1000.3	1013	0.987463
K12D12.5	10	11	9	16	20	12	0.67807	0.8625	0.41504	1285	1449	1644	6049	5885	5690	0.51369	7111.5	6888	1.03245	0.007763	1003.9	1014	0.990039
T19C3.8	68	44	61	111	97	51	0.70695	1.1405	-0.25831	1188	719	3585	6146	6615	3749	0.38654	6808.7	6543	1.04061	0.0077659	1004.2	1015	0.98936
Y59E9AL.7	61	40	85	101	86	73	0.72747	1.1043	-0.21957	1137	789	3418	6197	6545	3916	0.4028	6860.3	6609	1.03802	0.0077761	1005.1	1016	0.989272
F59E12.13	41	34	78	87	66	44	1.0854	0.95693	-0.82597	437	1163	6062	6897	6171	1272	0.1373	4989.5	4556	1.09515	0.0078133	1008.3	1017	0.991445
F52C12.1	22	31	26	44	47	29	1	0.60039	0.15754	538	2651	2161	6796	4683	5173	0.41752	6903.2	6657	1.03698	0.0078163	1008.5	1018	0.990668
Y49A3A.3	26	13	24	52	27	13	1	1.0544	-0.88452	549	903	6219	6785	6431	1115	0.12338	4777.3	4319	1.10611	0.0078187	1008.8	1019	0.98999
F29G9.2	79	107	125	206	160	79	1.3827	0.58046	-0.662	202	2780	5513	7132	4554	1821	0.14999	5165	4750	1.08737	0.0078513	1011.6	1020	0.991765
K02F3.3	44	35	49	68	59	85	0.62803	0.75336	0.79468	1449	1908	1120	5885	5426	6214	0.50321	7094	6854	1.03502	0.0078527	1011.7	1021	0.990891
H10E21.2	37	27	53	55	67	41	0.57191	1.3112	-0.37037	1692	447	4101	5642	6887	3233	0.31858	6536.1	6258	1.04444	0.007866	1012.8	1022	0.990998
ZK930.1	43	27	45	63	62	43	0.55102	1.1993	-0.065588	1782	616	2826	5552	6718	4508	0.42641	6927.4	6685	1.03626	0.0078671	1012.9	1023	0.990127
C37C3.8	13	11	15	21	22	16	0.69188	1	0.093109	1235	1074	2343	6099	6260	4991	0.48325	7057.3	6820	1.03479	0.0078813	1014.1	1024	0.990332
R11G1.4	15	19	12	31	21	19	1.0473	0.14439	0.66297	480	5162	1255	6854	2172	6079	0.2295	5982.1	5651	1.05859	0.007886	1014.5	1025	0.989756
D2085.3	24	15	13	45	18	25	0.90689	0.26303	0.94342	696	4579	979	6638	2755	6355	0.29473	6413.9	6130	1.04631	0.0079126	1016.8	1026	0.991033
C14C11.6	36	14	30	30	44	30	-0.26303	1.6521	0	6092	195	2628	1242	7139	4706	0.10582	4474.9	3977	1.12519	0.0079173	1017.2	1027	0.990458
W02F12.4	25	27	35	48	52	27	0.94111	0.94555	-0.3744	637	1191	4119	6697	6143	3215	0.33543	6613.3	6347	1.04196	0.007925	1017.9	1028	0.990175
T11G6.8	75	55	55	119	81	118	0.666	0.55849	1.1013	1310	2888	826	6024	4446	6508	0.44204	6967.4	6723	1.03635	0.0079251	1017.9	1029	0.989213
T01D1.3	18	23	11	29	23	42	0.68806	0	1.9329	1246	5718	439	6088	1616	6895	0.17203	5434.9	5047	1.07686	0.007932	1018.5	1030	0.988835
C25D7.7	20	20	17	37	31	22	0.88753	0.63227	0.37197	734	2494	1711	6600	4840	5623	0.45553	6999.1	6752	1.0366	0.0079432	1019.4	1031	0.988749
W04B5.1	68	56	64	66	105	236	-0.043069	0.90689	1.8826	5259	1306	457	2075	6028	6877	0.21815	5888.8	5542	1.06258	0.0079601	1020.9	1032	0.989244
Y38E10A.9	22	12	7	20	20	43	-0.1375	0.73697	2.6189	5668	1979	281	1666	5355	7053	0.15957	5287.4	4894	1.08038	0.0079935	1023.7	1033	0.990997
ZK909.3	9	13	31	22	14	34	1.2895	0.10692	0.13327	266	5333	2222	7068	2001	5112	0.18335	5559.1	5176	1.07401	0.0079938	1023.8	1034	0.990135
F28B4.2	13	15	14	20	25	25	0.62149	0.73697	0.8365	1480	1981	1077	5854	5353	6257	0.49725	7083.5	6846	1.03469	0.0080079	1025	1035	0.990338
C35B1.5	1841	2064	1680	2526	3178	5148	0.45637	0.62268	1.6156	2230	2541	559	5104	4793	6775	0.42032	6911	6666	1.03675	0.008033	1027.1	1036	0.991409
B0228.7	64	57	71	113	130	44	0.82018	1.1895	-0.69032	883	637	5636	6451	6697	1698	0.18604	5587.2	5209	1.07261	0.0080394	1027.7	1037	0.991032
Y40B1B.6	25	20	18	40	38	21	0.67807	0.926	0.22239	1276	1245	1997	6058	6089	5337	0.49926	7087	6848	1.0349	0.0080455	1028.2	1038	0.990559
K11D12.7	17	17	18	25	28	37	0.55639	0.71989	1.0395	1750	2048	888	5584	5286	6446	0.48252	7055.9	6818	1.03489	0.0080712	1030.4	1039	0.991723
ZK688.7	19	12	23	21	38	18	0.14439	1.663	-0.35364	4149	191	4027	3185	7143	3307	0.1908	5635.8	5269	1.06961	0.0080931	1032.2	1040	0.9925
C36B1.1	15	31	21	32	46	21	1.0931	0.56937	0	427	2837	2635	6907	4497	4699	0.37015	6751.9	6486	1.041	0.0080951	1032.4	1041	0.991739
B0350.2	54	104	28	70	103	233	0.3744	-0.013939	3.0568	2687	5768	206	4647	1566	7128	0.13155	4904.6	4456	1.10067	0.0080968	1032.6	1042	0.990979
R01B10.1	4748	4489	3416	5803	7775	9987	0.28948	0.79245	1.5477	3194	1730	583	4140	5604	6751	0.39721	6843.1	6586	1.03904	0.0081697	1038.8	1043	0.995973
Y97E10AR.3	53	42	69	110	80	43	1.0534	0.92961	-0.68226	468	1231	5597	6866	6103	1737	0.18459	5572	5188	1.07402	0.0081774	1039.4	1044	0.995594
F10E9.8	26	20	23	57	30	21	1.1325	0.58496	-0.13124	384	2731	3085	6950	4603	4249	0.34472	6653	6384	1.04214	0.0082047	1041.7	1045	0.996842
F26E4.12	59	37	47	91	87	37	0.62515	1.2335	-0.34514	1466	555	3978	5868	6779	3356	0.33856	6626.9	6362	1.04164	0.0082082	1042	1046	0.996176
ZK1010.10	98	81	51	129	99	308	0.39652	0.28951	2.5944	2549	4442	286	4785	2892	7048	0.24734	6116.6	5809	1.05295	0.0082124	1042.4	1047	0.995606
F53C11.9	209	17	37	291	42	32	0.47752	1.3049	-0.20945	2134	450	3373	5200	6884	3961	0.35959	6712.4	6446	1.04133	0.0082144	1042.6	1048	0.994847
T07A5.2	28	26	41	56	53	22	1	1.0275	-0.89812	536	969	6255	6798	6365	1079	0.1184	4695.8	4215	1.11407	0.0082389	1044.6	1049	0.995806
C09E9.1	48	52	65	98	88	55	1.0297	0.75899	-0.24101	497	1872	3512	6837	5462	3822	0.36196	6721.5	6451	1.04193	0.0082865	1048.6	1050	0.998667
K12H4.8	42	36	73	92	63	49	1.1312	0.80735	-0.57511	386	1650	5137	6948	5684	2197	0.22004	5904.8	5560	1.06201	0.0082973	1049.5	1051	0.998573
F52C6.11	25	17	28	38	42	20	0.60407	1.3049	-0.48543	1549	452	4678	5785	6882	2656	0.26816	6257.1	5958	1.0502	0.0083063	1050.3	1052	0.998384
Y73C8B.3	13	7	18	19	16	17	0.54749	1.1926	-0.082462	1802	632	2886	5532	6702	4448	0.41822	6905.1	6658	1.03711	0.0083353	1052.7	1053	0.999715
Y18D10A.9	357	308	107	488	271	774	0.45096	-0.18464	2.8547	2252	6256	234	5082	1078	7100	0.098643	4337.9	3858	1.12439	0.0083606	1054.9	1054	1.00085
Y32H12A.7	41	28	44	62	68	33	0.59664	1.2801	-0.41504	1579	485	4308	5755	6849	3026	0.30248	6455.4	6173	1.04575	0.0083667	1055.4	1055	1.00038
F46B6.8	35	25	71	48	56	79	0.45568	1.1635	0.15403	2234	682	2166	5100	6652	5168	0.44463	6973.6	6734	1.03558	0.0083691	1055.6	1056	0.999621
Y38F2AL.2	21	24	30	31	44	45	0.56188	0.87447	0.58496	1725	1405	1362	5609	5929	5972	0.50366	7094.8	6858	1.03453	0.0083714	1055.8	1057	0.998865
Y106G6H.14	42	36	79	83	74	45	0.98272	1.0395	-0.81193	581	943	6034	6753	6391	1300	0.14229	5060.2	4642	1.09009	0.0083839	1056.8	1058	0.998866
Y57A10A.15	451	443	230	639	568	961	0.50269	0.35858	2.0629	2015	4073	403	5319	3261	6931	0.30488	6467.9	6192	1.04456	0.0083878	1057.2	1059	0.9983
F09E5.17	65	54	82	106	110	78	0.70555	1.0265	-0.07215	1196	971	2849	6138	6363	4485	0.44423	6972.7	6732	1.03575	0.0083907	1057.4	1060	0.997547
T01H3.1	140	103	105	227	158	191	0.69727	0.61728	0.86318	1222	2571	1054	6112	4763	6280	0.46364	7017.1	6773	1.03604	0.0083979	1058	1061	0.997172
D1086.1	31	17	41	53	38	29	0.77372	1.1605	-0.49957	1016	688	4748	6318	6646	2586	0.27537	6301.9	6006	1.04927	0.0084168	1059.6	1062	0.99774
C25G6.4	23	21	21	37	36	30	0.68589	0.77761	0.51457	1253	1794	1479	6081	5540	5855	0.50023	7088.7	6851	1.0347	0.0084313	1060.8	1063	0.99793
F42G10.2	6	8	16	13	13	13	1.1155	0.70044	-0.29956	412	2146	3766	6922	5188	3568	0.32495	6566.1	6284	1.04489	0.0084443	1061.9	1064	0.998026
ZK154.6	16	19	17	29	23	34	0.85798	0.27563	1	798	4518	925	6536	2816	6409	0.29915	6437.7	6152	1.04644	0.0084576	1063	1065	0.998122
Y116A8C.9	29	25	12	40	19	88	0.46395	-0.39593	2.8745	2195	6637	230	5139	697	7104	0.064531	3545.9	3014	1.17648	0.0084975	1066.3	1066	1.00028
T21C9.3	14	16	19	28	24	21	1	0.58496	0.14439	554	2750	2200	6780	4584	5134	0.40466	6865.9	6613	1.03824	0.0085	1066.5	1067	0.999531
R07B7.10	7	12	18	16	18	15	1.1926	0.58496	-0.26303	336	2762	3616	6998	4572	3718	0.30168	6451.2	6165	1.04642	0.0085103	1067.4	1068	0.999438
C03D6.6	55	41	74	79	110	50	0.52242	1.4238	-0.5656	1924	344	5090	5410	6990	2244	0.2152	5863.5	5512	1.06377	0.0085435	1070.1	1069	1.00103
Y47G6A.25	16	10	35	31	21	18	0.9542	1.0704	-0.95936	616	854	6406	6718	6480	928	0.10245	4411.7	3930	1.12257	0.0085463	1070.4	1070	1.00037
F56C9.3	36	14	34	49	43	14	0.44478	1.6189	-1.2801	2286	215	6869	5048	7119	465	0.042379	2844.3	2345	1.21292	0.0085618	1071.7	1071	1.00065
M18.5	27	13	24	36	33	21	0.41504	1.344	-0.19265	2444	416	3324	4890	6918	4010	0.34402	6650	6382	1.04199	0.0085706	1072.4	1072	1.00037
C34C12.2	343	333	166	467	348	1042	0.44521	0.063565	2.6501	2285	5490	270	5049	1844	7064	0.16679	5374.4	4992	1.0766	0.0085897	1074	1073	1.00093
W02B12.8	45	41	31	78	76	31	0.79355	0.89038	0	959	1360	2604	6375	5974	4730	0.45684	7002.1	6755	1.03658	0.008613	1075.9	1074	1.00177
T14G10.8	38	35	5	37	20	89	-0.038474	-0.80735	4.1538	5234	7056	92	2100	278	7242	0.010722	1242.8	1208	1.02881	0.0086166	1076.2	1075	1.00112
Y55B1BR.3	253	142	206	266	303	414	0.072289	1.0934	1.007	4596	809	914	2738	6525	6420	0.29087	6392.5	6092	1.04933	0.0086185	1076.4	1076	1.00037
W08A12.2	593	448	149	647	554	1376	0.12573	0.30639	3.2071	4276	4368	182	3058	2966	7152	0.16451	5347.4	4963	1.07745	0.0086208	1076.6	1077	0.999629
D2096.3	17	14	17	29	25	19	0.77052	0.8365	0.16046	1024	1544	2152	6310	5790	5182	0.48013	7051.2	6813	1.03496	0.0086287	1077.2	1078	0.999258
M6.1	23	38	36	57	52	29	1.3093	0.45251	-0.31194	253	3519	3822	7081	3815	3512	0.2406	6067.5	5758	1.05375	0.0086295	1077.3	1079	0.998424
F35C11.5	34	29	54	66	60	30	0.95693	1.0489	-0.848	605	921	6121	6729	6413	1213	0.13275	4922.6	4483	1.09806	0.0086495	1079	1080	0.999074
K05C4.6	94	62	64	124	77	361	0.39961	0.31259	2.4959	2525	4333	312	4809	3001	7022	0.257	6183.9	5873	1.05294	0.0086568	1079.6	1081	0.998705
ZK1055.7	257	292	247	406	465	432	0.65971	0.67126	0.80652	1344	2284	1112	5990	5050	6222	0.47731	7045.6	6810	1.0346	0.0086568	1079.6	1082	0.997782
C43H8.2	16	15	25	50	18	11	1.6439	0.26303	-1.1844	110	4581	6777	7224	2753	557	0.028093	2254.9	1903	1.18492	0.0086605	1079.9	1083	0.997138
C05E7.3	55	66	124	89	125	137	0.69437	0.92139	0.14384	1229	1262	2202	6105	6072	5132	0.48246	7055.8	6817	1.03503	0.0086613	1079.9	1084	0.996218
F55A12.10	29	12	32	40	29	29	0.46395	1.273	-0.14202	2196	499	3118	5138	6835	4216	0.37548	6770.9	6498	1.042	0.0086649	1080.2	1085	0.995576
C30B5.4	751	362	384	1010	408	2316	0.42747	0.17258	2.5925	2371	5025	288	4963	2309	7046	0.20477	5770.4	5403	1.068	0.0087019	1083.3	1086	0.997514
T20F7.5	86	104	41	116	140	173	0.43172	0.42884	2.0771	2356	3656	399	4978	3678	6935	0.32201	6552.3	6270	1.04502	0.0087158	1084.4	1087	0.997608
3R5.1	17	7	15	21	19	13	0.30485	1.4406	-0.20645	3098	331	3367	4236	7003	3967	0.29844	6433.9	6146	1.04684	0.008756	1087.8	1088	0.999816
R10A10.2	62	65	80	131	117	53	1.0792	0.848	-0.59401	443	1492	5235	6891	5842	2099	0.21429	5855.7	5507	1.06332	0.0087749	1089.3	1089	1.00028
MTCE.35	201	105	233	315	253	161	0.64816	1.2687	-0.53327	1388	505	4937	5946	6829	2397	0.24683	6113	5806	1.05288	0.008776	1089.4	1090	0.99945
C24A1.3	152	194	246	265	380	218	0.80192	0.96994	-0.17433	944	1133	3247	6390	6201	4087	0.4107	6883.8	6640	1.03672	0.0088072	1092	1091	1.00092
W07G4.4	85	95	93	161	118	152	0.92153	0.31279	0.70877	664	4331	1217	6670	3003	6117	0.31072	6497.6	6218	1.04497	0.0088757	1097.6	1092	1.00513
ZK1248.16	66	69	85	132	105	85	1	0.60572	0	521	2616	2576	6813	4718	4758	0.38786	6813.1	6547	1.04064	0.0089038	1099.9	1093	1.00631
B0511.13	35	37	41	76	60	32	1.1186	0.69744	-0.35755	403	2156	4047	6931	5178	3287	0.29917	6437.8	6153	1.04629	0.0089175	1101	1094	1.0064
Y22D7AL.15	50	41	35	75	77	46	0.58496	0.90923	0.39428	1616	1305	1672	5718	6029	5662	0.49501	7079.4	6841	1.03485	0.0089422	1103.1	1095	1.0074
F31C3.2	40	23	41	85	43	22	1.0875	0.9027	-0.89812	430	1314	6254	6904	6020	1080	0.11384	4618.2	4129	1.11848	0.0089614	1104.6	1096	1.00785
F56H1.7	53	41	71	80	84	76	0.59401	1.0348	0.09818	1588	956	2328	5746	6378	5006	0.46526	7020.6	6779	1.03564	0.0089629	1104.7	1097	1.00702
C27C12.2	13	8	12	19	16	15	0.54749	1	0.32193	1805	1085	1805	5529	6249	5529	0.48446	7059.7	6824	1.03454	0.0089648	1104.9	1098	1.00628
B0304.2	686	543	110	748	420	1458	0.12483	-0.37056	3.7284	4295	6599	125	3039	735	7209	0.040836	2787.1	2296	1.21389	0.0089848	1106.5	1099	1.00682
F36H1.2	16	23	19	31	27	31	0.9542	0.23133	0.70627	613	4751	1219	6721	2583	6115	0.26922	6263.8	5967	1.04974	0.0090034	1108	1100	1.00727
F22B8.7	82	76	50	107	115	168	0.38391	0.59756	1.7485	2623	2660	509	4711	4674	6825	0.38112	6790.4	6521	1.04131	0.0090064	1108.3	1101	1.00663
K07A1.6	14	11	17	22	28	9	0.65208	1.3479	-0.91754	1372	411	6300	5962	6923	1034	0.10823	4519	4027	1.12218	0.0090093	1108.5	1102	1.0059
F45H10.1	52	47	48	68	67	185	0.38702	0.5115	1.9464	2598	3163	434	4736	4171	6900	0.34567	6656.8	6390	1.04175	0.0090445	1111.4	1103	1.00762
F29D11.2	35	30	34	58	52	42	0.7287	0.79355	0.30485	1131	1719	1835	6203	5615	5499	0.48572	7062.1	6827	1.03444	0.0090475	1111.6	1104	1.00688
C28D4.2	27	29	43	64	45	30	1.2451	0.63387	-0.51937	297	2480	4853	7037	4854	2481	0.21492	5861	5509	1.0639	0.0090651	1113	1105	1.00724
T10E9.1	11	15	14	24	27	8	1.1255	0.848	-0.80735	393	1512	6023	6941	5822	1311	0.13435	4946.4	4509	1.09701	0.0090764	1114	1106	1.00723
F16B4.5	103	110	168	164	227	156	0.67105	1.0452	-0.10692	1293	930	2981	6041	6404	4353	0.42707	6929.2	6687	1.03622	0.0090907	1115.1	1107	1.00732
C09B7.2	15	12	25	30	20	22	1	0.73697	-0.18442	553	1978	3286	6781	5356	4048	0.37285	6761.6	6493	1.04137	0.0091154	1117.1	1108	1.00821
F31C3.4	82	37	89	155	74	58	0.91857	1	-0.61775	667	1013	5333	6667	6321	2001	0.21385	5851.8	5502	1.06358	0.0091382	1119	1109	1.00902
K12D12.4	8	15	14	19	18	14	1.2479	0.26303	0	294	4587	2680	7040	2747	4654	0.22825	5972.2	5641	1.05871	0.0091657	1121.2	1110	1.01009
B0432.2	734	649	176	864	596	1732	0.23525	-0.12291	3.2988	3544	6086	168	3790	1248	7166	0.085958	4073.5	3576	1.13912	0.0091895	1123.1	1111	1.01089
F25H5.10	25	10	19	28	33	12	0.1635	1.7225	-0.66297	4039	163	5520	3295	7171	1814	0.1087	4527.5	4032	1.12289	0.0092163	1125.2	1112	1.01187
W03B1.4	47	31	69	81	63	56	0.78526	1.0231	-0.30117	980	984	3770	6354	6350	3564	0.36468	6731.7	6459	1.04222	0.0092197	1125.5	1113	1.01123
K01A6.2	21	10	13	24	24	16	0.19265	1.263	0.29956	3852	514	1840	3482	6820	5494	0.33087	6593.1	6321	1.04305	0.0092389	1127	1114	1.01167
F20D6.4	53	36	89	95	79	52	0.84194	1.1339	-0.77529	838	735	5915	6496	6599	1419	0.15426	5220.5	4808	1.08579	0.0092393	1127.1	1115	1.01085
K11H3.3	104	109	184	206	213	115	0.98606	0.96653	-0.67807	577	1138	5570	6757	6196	1764	0.18729	5600.2	5229	1.07099	0.0092753	1130	1116	1.01254
F13D12.3	150	196	165	195	380	276	0.37851	0.95515	0.7422	2658	1167	1181	4676	6167	6153	0.44998	6986.4	6743	1.0361	0.0092903	1131.2	1117	1.01271
T27E9.1	14920	15375	4442	19070	12360	37428	0.35406	-0.31491	3.0748	2784	6491	203	4550	843	7131	0.069366	3675.5	3156	1.16461	0.0093032	1132.2	1118	1.0127
Y55F3AM.12	26	21	40	44	49	22	0.75899	1.2224	-0.8625	1055	565	6160	6279	6769	1174	0.12654	4827.5	4366	1.1057	0.0093119	1132.9	1119	1.01242
T07C4.9	72	53	57	110	123	44	0.61143	1.2146	-0.37346	1515	592	4114	5819	6742	3220	0.32037	6544.6	6266	1.04446	0.0093574	1136.6	1120	1.01482
C17E4.2	34	6	29	27	24	15	-0.33258	2	-0.95109	6282	92	6386	1052	7242	948	0.018316	1744.5	1539	1.13353	0.0093599	1136.8	1121	1.01409
T03F1.1	45	34	44	91	47	50	1.0159	0.46713	0.18442	514	3438	2089	6820	3896	5245	0.35343	6688.4	6417	1.04229	0.0093619	1136.9	1122	1.01328
F45G2.4	33	27	41	56	62	25	0.76296	1.1993	-0.7137	1044	617	5734	6290	6717	1600	0.17144	5428.1	5040	1.077	0.009367	1137.4	1123	1.01282
Y47G6A.14	325	325	73	406	257	648	0.32104	-0.33867	3.15	3014	6526	188	4320	808	7146	0.063258	3510.6	2963	1.18481	0.0093778	1138.2	1124	1.01263
DC2.5	8	7	13	11	13	21	0.45943	0.89308	0.69188	2221	1356	1230	5113	5978	6104	0.47315	7037.1	6799	1.03502	0.0093944	1139.5	1125	1.01289
F21D5.5	18	14	24	20	39	22	0.152	1.478	-0.12553	4110	294	3066	3224	7040	4268	0.24567	6104.6	5795	1.05343	0.0093954	1139.6	1126	1.01208
Y37D8A.4	36	41	44	76	60	42	1.078	0.54934	-0.067114	445	2940	2832	6889	4394	4502	0.3456	6656.6	6388	1.04205	0.0093963	1139.7	1127	1.01127
R102.5	1731	1575	541	2293	1461	3681	0.40563	-0.1084	2.7664	2493	6042	246	4841	1292	7088	0.11243	4593.7	4093	1.12233	0.0093971	1139.7	1128	1.01037
F46C5.8	21	33	65	57	48	29	1.4406	0.54057	-1.1644	184	2986	6748	7150	4348	586	0.046201	2980.4	2459	1.21204	0.0094024	1140.2	1129	1.00992
T01C3.8	26	21	21	39	44	21	0.58496	1.0671	0	1634	863	2631	5700	6471	4703	0.43992	6962.2	6717	1.0365	0.0094089	1140.7	1130	1.00947
F28B3.1	50	47	69	118	70	51	1.2388	0.57469	-0.4361	300	2806	4431	7034	4528	2903	0.23448	6021.2	5700	1.05635	0.0094594	1144.7	1131	1.01211
Y71G12B.10	63	45	68	99	86	74	0.65208	0.93441	0.12199	1364	1215	2254	5970	6119	5080	0.47062	7031.9	6795	1.03486	0.0094733	1145.8	1132	1.01219
F59E12.4	35	43	25	43	56	145	0.29698	0.38109	2.5361	3140	3959	301	4194	3375	7033	0.25246	6152.8	5841	1.05338	0.0094894	1147.1	1133	1.01244
B0261.7	65	63	78	141	100	61	1.1172	0.66658	-0.35466	404	2303	4032	6930	5031	3302	0.29196	6398.5	6106	1.0479	0.0095137	1149	1134	1.01323
B0272.3	218	173	82	282	138	655	0.37137	-0.3261	2.9978	2703	6514	214	4631	820	7120	0.068568	3654.5	3135	1.16571	0.0095557	1152.4	1135	1.01533
W10G11.1	44	49	55	48	115	75	0.12553	1.2308	0.44746	4281	558	1579	3053	6776	5755	0.30193	6452.5	6166	1.04646	0.0095657	1153.2	1136	1.01514
Y37E11B.7	180	190	335	257	355	483	0.51377	0.90182	0.52786	1969	1318	1458	5365	6016	5876	0.48097	7052.9	6815	1.03491	0.0095956	1155.6	1137	1.01636
C16C8.12	20	19	38	45	31	26	1.1699	0.70627	-0.54749	359	2110	5002	6975	5224	2332	0.21549	5866.1	5513	1.06405	0.0096089	1156.6	1138	1.01634
B0564.1	27	22	18	45	39	20	0.73697	0.82597	0.152	1103	1584	2176	6231	5750	5158	0.46866	7027.8	6794	1.03441	0.0096415	1159.2	1139	1.01773
F22B3.4	124	127	125	202	159	298	0.70402	0.3242	1.2534	1204	4262	741	6130	3072	6593	0.31486	6518.1	6245	1.04373	0.009643	1159.3	1140	1.01693
F42A10.1	45	33	219	75	78	110	0.73697	1.241	-0.99343	1095	539	6454	6239	6795	880	0.094611	4257.2	3781	1.12595	0.0096602	1160.7	1141	1.01727
C54D10.13	6	10	9	12	12	13	1	0.26303	0.53051	572	4591	1452	6762	2743	5882	0.27668	6309.9	6013	1.04938	0.00967	1161.5	1142	1.01708
M03A8.1	44	31	55	62	79	40	0.49476	1.3496	-0.45943	2060	408	4545	5274	6926	2789	0.25836	6193	5886	1.05216	0.0096876	1162.9	1143	1.01741
C54D10.6	6	10	9	12	12	13	1	0.26303	0.53051	573	4592	1453	6761	2742	5881	0.27649	6308.7	6010	1.0497	0.0096957	1163.5	1144	1.01705
F01F1.5	46	34	87	72	75	70	0.64636	1.1414	-0.31366	1394	716	3831	5940	6618	3503	0.34923	6671.5	6400	1.04242	0.0096971	1163.6	1145	1.01624
R107.2	30	27	37	57	44	36	0.926	0.70454	-0.039528	656	2120	2750	6678	5214	4584	0.40478	6866.3	6614	1.03815	0.009699	1163.8	1146	1.01553
C16A3.7	90	134	73	143	119	262	0.66802	-0.17127	1.8436	1302	6220	473	6032	1114	6861	0.11692	4670.9	4185	1.11611	0.0097144	1165	1147	1.01569
F49C12.14	79	71	84	132	136	79	0.74061	0.93772	-0.088537	1092	1205	2912	6242	6129	4422	0.42903	6934.4	6692	1.03622	0.0097175	1165.3	1148	1.01507
T20B3.1	25	43	44	35	72	87	0.48543	0.74366	0.98351	2094	1942	946	5240	5392	6388	0.45772	7004.1	6758	1.03642	0.009756	1168.3	1149	1.0168
B0334.1	6	29	24	12	57	13	1	0.97491	-0.88452	551	1123	6220	6783	6211	1114	0.11902	4706.1	4230	1.11255	0.0097606	1168.6	1150	1.01617
C28C12.10	17	9	19	23	25	12	0.4361	1.4739	-0.66297	2335	299	5521	4999	7035	1813	0.1617	5313.4	4930	1.07777	0.0097753	1169.8	1151	1.01633
W03G9.8	51	34	43	63	68	70	0.30485	1	0.70302	3092	1020	1223	4242	6314	6111	0.41509	6896.3	6650	1.03704	0.0097819	1170.3	1152	1.01589
K08E3.5	145	150	232	288	271	169	0.99002	0.85333	-0.4571	575	1481	4534	6759	5853	2800	0.28091	6335.2	6033	1.05009	0.0097917	1171.1	1153	1.0157
K11D12.13	59	79	84	91	166	76	0.62515	1.0713	-0.14439	1464	846	3123	5870	6488	4211	0.40671	6872.1	6626	1.03714	0.0098093	1172.5	1154	1.01603
T24F1.5	14	13	22	27	21	21	0.94753	0.69188	-0.067114	625	2184	2837	6709	5150	4497	0.39404	6833.1	6573	1.03957	0.0098208	1173.4	1155	1.01593
Y11D7A.10	345	250	71	345	229	931	0	-0.12658	3.7129	4962	6100	128	2372	1234	7206	0.053491	3221.3	2686	1.19929	0.0098254	1173.7	1156	1.01531
ZK652.6	47	23	35	67	46	42	0.5115	1	0.26303	1973	1029	1917	5361	6305	5417	0.46435	7018.7	6775	1.03597	0.0098701	1177.2	1157	1.01746
C18E3.5	24	17	11	39	31	12	0.70044	0.86673	0.12553	1215	1430	2241	6119	5904	5093	0.46661	7023.5	6782	1.03561	0.0098744	1177.6	1158	1.01693
F46F11.10	7	16	18	14	17	28	1	0.087463	0.63743	559	5405	1289	6775	1929	6045	0.20035	5729.1	5359	1.06906	0.0098768	1177.8	1159	1.01622
B0336.4	23	22	23	47	32	23	1.031	0.54057	0	496	2989	2632	6838	4345	4702	0.35429	6691.8	6424	1.04169	0.0098957	1179.2	1160	1.01655
Y18D10A.6	86	69	57	96	113	208	0.1587	0.71165	1.8675	4068	2080	462	3266	5254	6872	0.29905	6437.2	6150	1.0467	0.0099138	1180.6	1161	1.01688
C39E9.11	1863	1734	634	2328	1783	4601	0.32146	0.040203	2.8594	3012	5572	233	4322	1762	7101	0.13714	4987.2	4552	1.09561	0.0099169	1180.9	1162	1.01627
B0511.7	48	29	48	72	63	43	0.58496	1.1193	-0.1587	1620	759	3186	5714	6575	4148	0.39521	6836.8	6577	1.0395	0.0099348	1182.3	1163	1.0166
W05E10.4	15	9	10	16	14	48	0.093109	0.63743	2.263	4485	2464	355	2849	4870	6979	0.24557	6103.9	5793	1.05367	0.0099492	1183.4	1164	1.01667
F56A6.4	369	294	91	377	169	1322	0.030944	-0.79879	3.8607	4844	7052	115	2490	282	7219	0.012855	1397	1304	1.07132	0.0099625	1184.4	1165	1.01665
Y55B1AL.3	15	11	11	24	15	23	0.67807	0.44746	1.0641	1282	3548	864	6052	3786	6470	0.37596	6772.6	6499	1.0421	0.0099664	1184.7	1166	1.01604
F44F1.5	26	22	9	31	26	62	0.25376	0.24101	2.7843	3432	4694	244	3902	2640	7090	0.18522	5578.7	5200	1.07283	0.0099686	1184.9	1167	1.01534
K10C9.3	283	301	54	321	232	599	0.18177	-0.37564	3.4715	3913	6609	152	3421	725	7182	0.045174	2944.6	2430	1.21177	0.0099688	1184.9	1168	1.01447
F40F8.8	10	9	9	14	17	13	0.48543	0.91754	0.53051	2112	1283	1451	5222	6051	5883	0.47143	7033.6	6796	1.03496	0.0099711	1185.1	1169	1.01377
Y67D2.1	449	430	312	682	643	628	0.60306	0.58048	1.0092	1553	2779	913	5781	4555	6421	0.42879	6933.8	6690	1.03644	0.0099928	1186.8	1170	1.01436
F10A3.17	13	11	17	13	29	19	0	1.3985	0.16046	5071	362	2154	2263	6972	5180	0.20727	5793.2	5438	1.06532	0.010028	1189.5	1171	1.0158
K06A4.7	529	297	602	683	855	381	0.36862	1.5255	-0.65997	2718	264	5511	4616	7070	1823	0.15088	5176.7	4759	1.08777	0.010029	1189.6	1172	1.01502
F15A4.12	602	595	404	766	830	1616	0.34758	0.48022	2	2839	3367	414	4495	3967	6920	0.31293	6508.6	6235	1.04388	0.010036	1190.1	1173	1.01458
C01F6.9	184	139	160	236	184	716	0.35908	0.40462	2.1619	2760	3814	377	4574	3520	6957	0.28406	6353.7	6054	1.0495	0.010064	1192.3	1174	1.01559
C39D10.2	78	79	59	107	92	270	0.45606	0.21978	2.1942	2231	4807	372	5103	2527	6962	0.22768	5967.6	5636	1.05884	0.010117	1196.5	1175	1.0183
F25D1.1	59	51	85	86	111	80	0.54362	1.122	-0.087463	1824	754	2904	5510	6580	4430	0.40732	6873.9	6629	1.03694	0.010129	1197.3	1176	1.01811
F08D12.7	62	90	17	80	82	119	0.36773	-0.1343	2.8074	2722	6115	240	4612	1219	7094	0.10114	4386.7	3904	1.12364	0.010131	1197.5	1177	1.01742
Y37E11B.3	532	390	161	607	409	1427	0.19027	0.068627	3.1479	3863	5473	189	3471	1861	7145	0.11705	4673.1	4188	1.11583	0.010134	1197.7	1178	1.01672
F22D6.6	27	14	20	40	25	28	0.56704	0.8365	0.48543	1708	1542	1518	5626	5792	5816	0.48063	7052.2	6814	1.03496	0.010139	1198.2	1179	1.01628
K02D10.5	86	55	118	121	146	76	0.4926	1.4085	-0.63472	2068	358	5410	5266	6976	1924	0.17925	5515	5136	1.07379	0.010157	1199.6	1180	1.01661
T02C12.1	34	33	22	50	46	56	0.55639	0.47917	1.3479	1747	3370	681	5587	3964	6653	0.37367	6764.5	6495	1.04149	0.010168	1200.4	1181	1.01643
Y59A8B.12	63	37	84	118	74	52	0.90536	1	-0.69188	701	1014	5641	6633	6320	1693	0.17999	5523.1	5143	1.07391	0.010169	1200.4	1182	1.01557
T08G5.5	31	36	51	61	64	38	0.97654	0.83007	-0.4245	586	1567	4373	6748	5767	2961	0.29223	6400	6110	1.04746	0.010184	1201.6	1183	1.01572
B0286.1	14	14	20	21	21	41	0.58496	0.58496	1.0356	1645	2746	891	5689	4588	6443	0.42648	6927.6	6686	1.03614	0.010207	1203.4	1184	1.01639
T01C3.3	162	163	143	282	218	244	0.7997	0.41946	0.77087	946	3714	1146	6388	3620	6188	0.36289	6725.1	6454	1.042	0.010211	1203.7	1185	1.01578
F40F8.7	10	12	18	17	24	15	0.76553	1	-0.26303	1039	1075	3613	6295	6259	3721	0.37181	6757.8	6490	1.04126	0.010234	1205.5	1186	1.01644
T24F1.1	30	23	24	48	44	24	0.67807	0.93587	0	1274	1209	2622	6060	6125	4712	0.44355	6971	6728	1.03612	0.010242	1206.1	1187	1.01609
F46F11.8	16	15	26	38	21	20	1.2479	0.48543	-0.37851	292	3337	4147	7042	3997	3187	0.22749	5966.1	5634	1.05895	0.010248	1206.5	1188	1.01557
R12C12.6	42	25	51	32	39	334	-0.39232	0.64155	2.7113	6418	2440	259	916	4894	7075	0.080434	3948.2	3438	1.1484	0.010286	1209.5	1189	1.01724
C53D5.5	174	232	84	225	297	388	0.37084	0.35634	2.2076	2704	4078	369	4630	3256	6965	0.26628	6245	5942	1.05099	0.010319	1212	1190	1.01849
C30E1.9	57	31	49	81	65	52	0.50696	1.0682	0.08573	1998	860	2368	5336	6474	4966	0.43506	6949.9	6710	1.03575	0.010319	1211.9	1191	1.01755
K08F4.8	8	36	5	14	19	14	0.80735	-0.922	1.4854	931	7119	615	6403	215	6719	0.023457	2027.1	1745	1.16166	0.010337	1213.3	1192	1.01787
F35H12.3	14	13	12	17	29	15	0.28011	1.1575	0.32193	3245	697	1804	4089	6637	5530	0.3806	6788.7	6518	1.04153	0.010348	1214.2	1193	1.01777
K02E11.4	34	25	28	50	39	55	0.55639	0.64155	0.974	1748	2441	957	5586	4893	6377	0.44203	6967.3	6722	1.03649	0.010356	1214.8	1194	1.01742
T08G5.10	66343	63462	75278	93068	121020	102240	0.48834	0.93122	0.44162	2086	1229	1593	5248	6105	5741	0.46647	7023.2	6781	1.03572	0.010357	1214.9	1195	1.01665
R74.5	261	108	155	406	212	156	0.63743	0.97303	0.0092778	1416	1128	2562	5918	6206	4772	0.44447	6973.3	6733	1.03569	0.010378	1216.5	1196	1.01714
K10C2.4	233	317	180	304	394	848	0.38374	0.31371	2.2361	2625	4325	362	4709	3009	6972	0.25053	6139.3	5828	1.05341	0.010423	1219.9	1197	1.01913
C01F6.5	453	307	175	558	333	1177	0.30075	0.11728	2.7497	3123	5290	249	4211	2044	7085	0.15465	5225.5	4816	1.08503	0.010432	1220.6	1198	1.01886
B0205.12	40	21	26	32	60	27	-0.32193	1.5146	0.054448	6254	267	2467	1080	7067	4867	0.094205	4248.9	3774	1.12583	0.010447	1221.8	1199	1.01902
T04G9.7	586	314	569	872	722	448	0.57343	1.2012	-0.34493	1689	614	3977	5645	6720	3357	0.32295	6556.8	6276	1.04474	0.010459	1222.7	1200	1.01892
Y47G6A.33	64	55	52	106	66	115	0.72792	0.26303	1.1451	1133	4567	799	6201	2767	6535	0.28436	6355.4	6055	1.04961	0.010485	1224.6	1201	1.01965
Y37D8A.16	61	25	16	85	43	28	0.47865	0.78241	0.80735	2128	1763	1106	5206	5571	6228	0.45808	7004.9	6761	1.03607	0.010523	1227.5	1202	1.02121
Y110A2AL.7	7	22	49	22	18	28	1.6521	-0.28951	-0.80735	107	6441	6021	7227	893	1313	0.02149	1923.2	1666	1.15438	0.010524	1227.6	1203	1.02045
M163.3	712	375	627	707	772	1310	-0.010167	1.0417	1.063	5119	938	865	2215	6396	6469	0.23242	6005.1	5684	1.05649	0.010533	1228.3	1204	1.02018
W10G11.12	4	29	59	14	13	14	1.8074	-1.1575	-2.0753	80	7200	7231	7254	134	103	0.00025391	79.548	273	0.291385	0.010563	1230.5	1205	1.02116
F55F8.5	69	28	18	79	64	23	0.19526	1.1926	0.35364	3819	626	1745	3515	6708	5589	0.3342	6607.9	6341	1.04209	0.01058	1231.8	1206	1.02139
R08D7.2	12	18	22	30	25	15	1.3219	0.47393	-0.55254	244	3403	5025	7090	3931	2309	0.1632	5331.7	4943	1.07864	0.010581	1232	1207	1.02071
E01A2.1	54	39	94	89	82	71	0.72085	1.0721	-0.40484	1159	843	4271	6175	6491	3063	0.31135	6500.7	6226	1.04412	0.010583	1232.1	1208	1.01995
C18B2.3	22	17	16	28	41	15	0.34792	1.2701	-0.093109	2831	504	2931	4503	6830	4403	0.34342	6647.5	6380	1.04193	0.010606	1233.8	1209	1.02051
C17F4.2	23	25	29	33	50	33	0.52083	1	0.18641	1930	1040	2084	5404	6294	5250	0.45285	6993	6748	1.03631	0.010608	1234	1210	1.01983
C27H6.8	66	50	84	84	62	422	0.34792	0.31034	2.3288	2822	4341	342	4512	2993	6992	0.23946	6059	5746	1.05447	0.010625	1235.3	1211	1.02007
M04C9.4	31	17	5	30	13	70	-0.047306	-0.38702	3.8074	5278	6625	120	2056	709	7214	0.026669	2187.3	1854	1.17977	0.010641	1236.5	1212	1.02021
T01B7.3	97	63	108	166	117	98	0.77513	0.89308	-0.14018	1011	1335	3113	6323	5999	4221	0.40604	6870.1	6621	1.03762	0.010655	1237.5	1213	1.0202
C18E9.5	11	12	20	19	25	14	0.7885	1.0589	-0.51457	974	892	4838	6360	6442	2496	0.25934	6199.7	5897	1.05133	0.01066	1237.9	1214	1.01969
T03F1.11	26	21	34	45	42	26	0.79141	1	-0.38702	967	1039	4190	6367	6295	3144	0.31957	6540.8	6264	1.04419	0.010676	1239.1	1215	1.01984
W08F4.11	19	18	36	33	35	29	0.79647	0.95936	-0.31194	953	1160	3823	6381	6174	3511	0.35079	6677.8	6407	1.04227	0.010718	1242.3	1216	1.02163
C41H7.6	47	17	29	48	46	29	0.030374	1.4361	0	4847	334	2619	2487	7000	4715	0.20817	5801.3	5450	1.06446	0.010753	1244.9	1217	1.02293
C11D2.4	32	24	29	65	40	22	1.0224	0.73697	-0.39855	509	1972	4235	6825	5362	3099	0.28761	6374.1	6077	1.04889	0.01078	1247	1218	1.02381
T06D8.5	94	71	30	119	62	216	0.34023	-0.19555	2.848	2886	6276	235	4448	1058	7099	0.084723	4046.1	3556	1.13782	0.010794	1248	1219	1.02379
T23F4.3	25	11	9	23	17	52	-0.12029	0.62803	2.5305	5594	2512	303	1740	4822	7031	0.14961	5159.9	4746	1.08721	0.010798	1248.3	1220	1.0232
F25H9.5	69	50	54	127	95	39	0.88016	0.926	-0.46949	748	1241	4594	6586	6093	2740	0.27884	6322.8	6024	1.0496	0.010815	1249.6	1221	1.02342
F33H1.2	301	180	74	284	161	980	-0.083873	-0.16094	3.7272	5429	6192	127	1905	1142	7207	0.039762	2746.6	2269	1.21049	0.010827	1250.5	1222	1.02332
M106.3	32	13	42	36	44	14	0.16993	1.759	-1.585	4005	151	7070	3329	7183	264	0.01601	1604.8	1457	1.10144	0.010843	1251.7	1223	1.02347
C07D10.2	24	18	28	44	31	25	0.87447	0.78427	-0.1635	759	1760	3202	6575	5574	4132	0.38404	6800.4	6532	1.04109	0.010848	1252	1224	1.02288
Y39G10AR.7	30	29	21	48	59	18	0.67807	1.0247	-0.22239	1273	979	3434	6061	6355	3900	0.38096	6789.9	6520	1.0414	0.010853	1252.5	1225	1.02245
Y69A2AR.32	90	71	28	103	73	239	0.19465	0.040077	3.0935	3825	5573	201	3509	1761	7133	0.11178	4582.4	4082	1.12259	0.010866	1253.4	1226	1.02235
Y38E10A.22	14	33	15	23	31	42	0.71621	-0.090198	1.4854	1169	5973	614	6165	1361	6720	0.14299	5070.1	4656	1.08894	0.010873	1253.9	1227	1.02192
F40F8.1	174	129	49	175	110	604	0.0082676	-0.22987	3.6237	4940	6346	137	2394	988	7197	0.043171	2873	2367	1.21377	0.010892	1255.4	1228	1.02231
C36A4.14	547	328	533	696	670	730	0.34755	1.0305	0.45376	2840	964	1572	4494	6370	5762	0.41831	6905.4	6659	1.037	0.010914	1257	1229	1.02278
B0238.12	34	34	10	44	33	62	0.37197	-0.043069	2.6323	2698	5837	274	4636	1497	7060	0.12426	4791.3	4332	1.10602	0.010943	1259.2	1230	1.02374
K12H4.2	136	103	108	137	179	356	0.010569	0.79732	1.7208	4930	1701	516	2404	5633	6818	0.23415	6018.5	5696	1.05662	0.010974	1261.5	1231	1.02478
C46A5.5	12	12	17	23	19	16	0.9386	0.66297	-0.087463	641	2324	2909	6693	5010	4425	0.37629	6773.8	6500	1.04212	0.01099	1262.7	1232	1.02492
C05D11.3	73	74	116	116	151	99	0.66816	1.029	-0.22862	1301	965	3462	6033	6369	3872	0.37731	6777.3	6503	1.04218	0.011023	1265.1	1233	1.02603
F17C11.8	25	17	25	45	30	22	0.848	0.81943	-0.18442	822	1611	3284	6512	5723	4050	0.38278	6796.1	6527	1.04123	0.011029	1265.6	1234	1.02561
C15A11.7	18	13	25	23	36	17	0.35364	1.4695	-0.55639	2792	309	5045	4542	7025	2289	0.18522	5578.7	5201	1.07262	0.011038	1266.3	1235	1.02534
C27B7.6	17	26	4	21	23	30	0.30485	-0.17688	2.9069	3097	6230	226	4237	1104	7108	0.08432	4037.1	3549	1.13753	0.011058	1267.8	1236	1.02573
F45C12.15	18	10	18	36	18	12	1	0.848	-0.58496	555	1510	5206	6779	5824	2128	0.21307	5844.9	5494	1.06387	0.011064	1268.2	1237	1.02522
F13B9.8	139	100	73	173	106	467	0.31569	0.084064	2.6775	3032	5414	266	4302	1920	7068	0.14806	5139.2	4725	1.08766	0.011073	1268.9	1238	1.02496
F55F8.6	50	71	60	86	112	73	0.78241	0.65761	0.28293	987	2354	1880	6347	4980	5454	0.43719	6955.3	6712	1.03625	0.011077	1269.2	1239	1.02437
C27D8.4	38	21	31	59	45	25	0.63472	1.0995	-0.31034	1437	798	3816	5897	6536	3518	0.34387	6649.4	6381	1.04206	0.011097	1270.7	1240	1.02476
K07H8.5	39	49	87	62	108	62	0.66879	1.1402	-0.48875	1299	720	4695	6035	6614	2639	0.26714	6250.6	5949	1.0507	0.011136	1273.5	1241	1.02619
F18H3.5	20	15	18	37	24	18	0.88753	0.67807	0	735	2258	2647	6599	5076	4687	0.39815	6846.1	6589	1.03902	0.011141	1273.9	1242	1.02568
F07F6.8	35	16	29	30	36	51	-0.22239	1.1699	0.81444	5970	669	1101	1364	6665	6233	0.1437	5080	4666	1.08873	0.011152	1274.7	1243	1.0255
W07E6.1	67	46	75	97	117	46	0.53382	1.3468	-0.70526	1873	412	5705	5461	6922	1629	0.15616	5244.8	4843	1.08297	0.011165	1275.7	1244	1.02548
Y46E12BL.3	144	100	91	192	120	382	0.41504	0.26303	2.0696	2414	4562	400	4920	2772	6934	0.23983	6061.7	5750	1.05421	0.011171	1276.2	1245	1.02506
F20A1.9	26	23	38	52	42	23	1	0.86876	-0.72437	537	1424	5767	6797	5910	1567	0.15964	5288.1	4895	1.08031	0.011184	1277.1	1246	1.02496
T27F7.1	674	516	283	1015	681	687	0.59066	0.40028	1.2795	1596	3842	721	5738	3492	6613	0.33604	6616	6349	1.04205	0.011212	1279.1	1247	1.02574
F21D5.6	53	27	60	71	68	45	0.42183	1.3326	-0.41504	2400	428	4307	4934	6906	3027	0.26157	6214.4	5911	1.05133	0.01122	1279.7	1248	1.0254
Y105E8A.11	140	105	42	134	91	535	-0.063194	-0.20645	3.6711	5344	6291	132	1990	1043	7202	0.037909	2674.8	2215	1.20758	0.011254	1282.3	1249	1.02666
R07G3.5	43	26	26	55	33	113	0.35509	0.34395	2.1197	2778	4150	385	4556	3184	6949	0.25564	6174.7	5855	1.0546	0.011256	1282.4	1250	1.02592
C54G4.8	93	66	128	165	138	76	0.82716	1.0641	-0.75207	872	870	5858	6462	6464	1476	0.15635	5247.1	4846	1.08277	0.01127	1283.5	1251	1.02598
D2030.8	16	17	19	30	30	15	0.90689	0.81943	-0.34104	697	1613	3956	6637	5721	3378	0.32528	6567.6	6287	1.04463	0.011279	1284.1	1252	1.02564
C01A2.9	9	11	22	17	20	16	0.91754	0.8625	-0.45943	675	1448	4551	6659	5886	2783	0.27663	6309.6	6011	1.04968	0.011281	1284.3	1253	1.02498
F53A9.10	235	428	79	312	242	523	0.40889	-0.8226	2.7269	2476	7070	256	4858	264	7078	0.023021	2004.5	1732	1.15733	0.011365	1290.5	1254	1.02911
F10E9.6	59	30	30	76	57	46	0.36528	0.926	0.61667	2732	1243	1320	4602	6091	6014	0.42752	6930.4	6688	1.03624	0.011368	1290.7	1255	1.02845
Y23H5B.5	22	22	28	45	35	22	1.0324	0.66985	-0.34792	493	2286	3989	6841	5048	3345	0.29295	6404.1	6116	1.04711	0.011401	1293.1	1256	1.02954
W03G1.5	26	18	30	36	32	46	0.46949	0.83007	0.61667	2168	1569	1322	5166	5765	6012	0.45408	6995.8	6751	1.03626	0.011404	1293.4	1257	1.02896
Y18D10A.25	25	13	16	30	20	51	0.26303	0.62149	1.6724	3363	2550	525	3971	4784	6809	0.32804	6580.4	6298	1.04484	0.011418	1294.3	1258	1.02886
Y106G6A.5	48	34	83	70	81	59	0.54432	1.2524	-0.4924	1819	526	4711	5515	6808	2623	0.24976	6133.8	5825	1.05301	0.011431	1295.3	1259	1.02883
Y43B11AR.1	25	18	48	34	36	58	0.44361	1	0.27302	2289	1034	1906	5045	6300	5428	0.43752	6956.2	6714	1.03607	0.01144	1296	1260	1.02857
C37A5.8	33	58	70	40	110	123	0.27753	0.92338	0.81323	3258	1257	1103	4076	6077	6231	0.39141	6824.6	6562	1.04002	0.011456	1297.1	1261	1.02863
K04G2.11	15	5	20	18	13	17	0.26303	1.3785	-0.23447	3378	384	3483	3956	6950	3851	0.26852	6259.3	5961	1.05004	0.011458	1297.3	1262	1.02797
C13G5.2	38	28	62	49	70	50	0.36678	1.3219	-0.31034	2724	436	3814	4610	6898	3520	0.28387	6352.6	6053	1.0495	0.011488	1299.5	1263	1.0289
R10E4.9	24	7	13	27	17	14	0.16993	1.2801	0.10692	4011	490	2305	3323	6844	5029	0.29005	6387.9	6087	1.04943	0.011489	1299.6	1264	1.02816
T27F2.4	33	16	28	57	31	22	0.7885	0.9542	-0.34792	972	1169	3988	6362	6165	3346	0.33282	6601.8	6331	1.04277	0.011492	1299.8	1265	1.02751
F54F2.7	44	58	57	81	106	43	0.88042	0.86994	-0.40663	746	1421	4276	6588	5913	3058	0.3021	6453.4	6168	1.04627	0.011495	1300	1266	1.02686
EEED8.1	46	52	35	83	82	37	0.85148	0.65711	0.08017	809	2356	2382	6525	4978	4952	0.40792	6875.7	6634	1.03643	0.011514	1301.4	1267	1.02715
C05C8.5	35	11	14	36	28	15	0.040642	1.3479	0.099536	4796	409	2318	2538	6925	5016	0.22358	5934.2	5593	1.061	0.011531	1302.6	1268	1.02729
T10B11.2	53	38	82	83	79	68	0.64712	1.0559	-0.27009	1393	898	3636	5941	6436	3698	0.35859	6708.6	6441	1.04155	0.011535	1302.9	1269	1.02671
M01G5.6	85	106	60	113	138	217	0.41079	0.3806	1.8547	2470	3961	466	4864	3373	6868	0.28576	6363.5	6065	1.04922	0.011562	1304.9	1270	1.02748
ZK829.6	20	13	23	30	32	13	0.58496	1.2996	-0.82312	1643	459	6052	5691	6875	1282	0.12721	4837.8	4378	1.10503	0.011575	1305.8	1271	1.02738
K10D2.6	32	37	32	55	59	37	0.78136	0.67319	0.20945	990	2276	2028	6344	5058	5306	0.43178	6941.6	6703	1.0356	0.011589	1306.8	1272	1.02736
C01G10.10	114	70	131	108	133	333	-0.078003	0.926	1.346	5405	1240	682	1929	6094	6652	0.19831	5709.7	5339	1.06943	0.011592	1307.1	1273	1.02679
M03E7.2	28	16	36	25	42	40	-0.1635	1.3923	0.152	5762	365	2175	1572	6969	5159	0.14333	5074.8	4663	1.08831	0.011601	1307.7	1274	1.02645
M4.1	12	99	30	26	106	34	1.1155	0.098564	0.18057	406	5364	2104	6928	1970	5230	0.18102	5534.2	5151	1.07439	0.01162	1309.1	1275	1.02675
Y111B2A.17	21	19	13	29	32	23	0.46566	0.75207	0.82312	2192	1921	1091	5142	5413	6243	0.44067	6964.1	6718	1.03663	0.011651	1311.3	1276	1.02766
B0412.3	92	98	20	96	60	240	0.061401	-0.70782	3.585	4678	6984	141	2656	350	7193	0.016957	1663.4	1489	1.11713	0.011683	1313.7	1277	1.02874
C01B10.9	25	25	51	45	49	35	0.848	0.97085	-0.54314	818	1132	4985	6516	6202	2349	0.24074	6068.6	5759	1.05376	0.011706	1315.4	1278	1.02926
C14A4.2	22	77	38	54	105	26	1.2955	0.44746	-0.54749	261	3538	4999	7073	3796	2335	0.15899	5280.2	4885	1.0809	0.011707	1315.4	1279	1.02846
C09H6.1	27	30	32	56	38	34	1.0525	0.34104	0.087463	470	4161	2361	6864	3173	4973	0.27468	6297.7	5998	1.04997	0.01171	1315.6	1280	1.02781
M05D6.6	30	11	31	42	24	29	0.48543	1.1255	-0.096215	2104	748	2942	5230	6586	4392	0.38365	6799	6531	1.04104	0.011742	1318	1281	1.02888
MTCE.3	2012	1021	2520	2860	2424	1887	0.50738	1.2474	-0.41733	1992	534	4353	5342	6800	2981	0.27462	6297.3	5997	1.05008	0.011743	1318	1282	1.02808
C46H11.11	26	31	15	43	34	34	0.72583	0.13327	1.1806	1140	5219	780	6194	2115	6554	0.21774	5885.3	5540	1.06233	0.011769	1319.9	1283	1.02876
Y69H2.6	279	303	396	369	659	413	0.40336	1.121	0.060641	2507	757	2449	4827	6577	4885	0.3933	6830.7	6570	1.03968	0.011787	1321.2	1284	1.02897
C36E6.2	48	53	50	73	101	52	0.60486	0.93029	0.056584	1540	1230	2457	5794	6104	4877	0.43742	6955.9	6713	1.03618	0.011803	1322.3	1285	1.02903
Y51F10.10	15	7	49	17	23	15	0.18057	1.7162	-1.7078	3924	167	7123	3410	7167	211	0.013078	1412.4	1311	1.07735	0.011838	1324.8	1286	1.03017
ZK637.5	30	11	32	27	37	21	-0.152	1.75	-0.60768	5723	154	5299	1611	7180	2035	0.059695	3408.9	2864	1.19026	0.011844	1325.3	1287	1.02976
ZK105.1	139	84	102	177	180	116	0.34866	1.0995	0.18556	2817	797	2085	4517	6537	5249	0.39306	6829.9	6569	1.03972	0.011872	1327.2	1288	1.03043
ZK1127.12	467	375	147	495	424	1218	0.084006	0.17717	3.0506	4531	4993	207	2803	2341	7127	0.1186	4699.2	4220	1.11355	0.011876	1327.6	1289	1.02995
F59B2.7	300	197	219	354	245	1251	0.23879	0.31459	2.5141	3519	4321	308	3815	3013	7026	0.20481	5770.8	5404	1.06788	0.011877	1327.7	1290	1.02922
Y54G2A.8	114	93	66	112	126	439	-0.025535	0.43812	2.7337	5169	3596	252	2165	3738	7082	0.14535	5102.6	4685	1.08914	0.011879	1327.8	1291	1.02851
H14E04.5	28	41	35	40	38	149	0.51457	-0.10962	2.0899	1957	6045	396	5377	1289	6938	0.12195	4754.2	4292	1.10769	0.011881	1327.9	1292	1.02779
F13D12.2	78	74	77	113	85	257	0.53478	0.19994	1.7388	1868	4889	513	5466	2445	6821	0.23118	5995.4	5668	1.05776	0.011881	1328	1293	1.02707
F11A6.1	65	36	72	88	79	70	0.43706	1.1339	-0.040642	2324	734	2752	5010	6600	4582	0.38423	6801	6534	1.04086	0.011905	1329.7	1294	1.02759
H35B03.1	150	144	162	264	287	114	0.81558	0.99498	-0.50696	899	1091	4790	6435	6243	2544	0.25919	6198.6	5895	1.0515	0.011914	1330.3	1295	1.02726
T04F3.4	45	29	23	63	52	33	0.48543	0.84246	0.52083	2098	1525	1469	5236	5809	5865	0.4524	6992	6747	1.03631	0.011919	1330.7	1296	1.02677
K10D3.3	99	78	106	150	161	94	0.59946	1.0455	-0.17333	1567	927	3243	5767	6407	4091	0.38334	6798	6530	1.04104	0.011947	1332.6	1297	1.02745
Y39A1A.3	26	28	22	33	31	121	0.34395	0.14684	2.4594	2857	5146	321	4477	2188	7013	0.17422	5459.6	5078	1.07515	0.011969	1334.2	1298	1.02789
ZK1248.19	79	24	54	99	58	48	0.32558	1.273	-0.16993	2959	497	3223	4375	6837	4111	0.31185	6503.2	6231	1.04368	0.01202	1337.9	1299	1.02995
F35C8.6	60	24	37	64	59	40	0.093109	1.2977	0.11247	4482	462	2290	2852	6872	5044	0.2507	6140.5	5829	1.05344	0.012026	1338.3	1300	1.02946
T21F4.1	14	16	19	30	19	20	1.0995	0.24793	0.074001	423	4661	2406	6911	2673	4928	0.23087	5992.9	5667	1.05751	0.01203	1338.7	1301	1.02898
K03E5.2	22	23	20	39	25	37	0.82597	0.12029	0.88753	875	5275	1030	6459	2059	6304	0.21261	5841	5490	1.06393	0.012057	1340.5	1302	1.02957
F56D1.1	38	36	60	77	61	41	1.0189	0.76081	-0.54934	510	1862	5010	6824	5472	2324	0.22008	5905.1	5564	1.0613	0.012065	1341.2	1303	1.02932
W10D9.6	90	49	36	125	60	123	0.47393	0.29218	1.7726	2144	4429	501	5190	2905	6833	0.26126	6212.4	5909	1.05135	0.012065	1341.1	1304	1.02845
K08F9.2	359	285	176	416	372	954	0.2126	0.38434	2.4384	3705	3939	326	3629	3395	7008	0.21897	5895.7	5548	1.06267	0.012066	1341.2	1305	1.02774
C28A5.3	35	8	75	44	22	50	0.33015	1.4594	-0.58496	2944	312	5184	4390	7022	2150	0.16808	5389.4	5005	1.0768	0.012076	1341.9	1306	1.02749
ZK1127.6	29	27	23	51	38	31	0.81444	0.49304	0.43063	901	3283	1610	6433	4051	5724	0.37829	6780.7	6507	1.04206	0.012077	1342	1307	1.02678
F13B6.3	36	48	53	69	53	77	0.9386	0.14296	0.53887	640	5169	1442	6694	2165	5892	0.21655	5875.2	5525	1.06338	0.012098	1343.5	1308	1.02714
W04E12.8	12877	11835	13472	19139	21736	15613	0.57172	0.87703	0.21278	1694	1395	2019	5640	5939	5315	0.45149	6989.9	6746	1.03615	0.0121	1343.6	1309	1.02643
W01A11.6	19	19	27	23	38	40	0.27563	1	0.56704	3277	1045	1395	4057	6289	5939	0.38429	6801.2	6535	1.04073	0.012115	1344.7	1310	1.02649
M88.6	14	27	29	33	43	11	1.237	0.67138	-1.3985	301	2283	6959	7033	5051	375	0.033783	2507.2	2094	1.19733	0.012128	1345.6	1311	1.02639
W10G6.3	9	14	17	18	13	25	1	-0.10692	0.55639	561	6037	1412	6773	1297	5922	0.13193	4910.3	4465	1.09973	0.012128	1345.6	1312	1.02561
F49E12.1	87	69	133	152	132	101	0.80498	0.93587	-0.39707	937	1207	4229	6397	6127	3105	0.30863	6487.1	6209	1.04479	0.012129	1345.8	1313	1.02498
F53G2.6	12	19	15	25	26	14	1.0589	0.45251	-0.099536	460	3522	2956	6874	3812	4378	0.29093	6392.8	6093	1.0492	0.012145	1346.9	1314	1.02504
F55G1.11	98	113	59	121	112	373	0.30415	-0.012824	2.6604	3101	5764	268	4233	1570	7066	0.11909	4707.3	4232	1.11231	0.012148	1347.1	1315	1.02441
C53A5.17	13	21	9	26	16	14	1	-0.39232	0.63743	560	6633	1290	6774	701	6044	0.072785	3763.1	3242	1.16073	0.012152	1347.3	1316	1.02378
K02E2.11	18	10	14	22	22	16	0.28951	1.1375	0.19265	3189	728	2066	4145	6606	5268	0.36582	6735.9	6467	1.04158	0.012164	1348.2	1317	1.02369
T10D4.3	82	77	57	112	87	225	0.4498	0.17616	1.9809	2255	5005	425	5079	2329	6909	0.20726	5793.1	5437	1.0655	0.012165	1348.2	1318	1.02291
Y105C5B.28	1698	2366	2083	2315	3946	3719	0.44718	0.73794	0.83625	2278	1957	1079	5056	5377	6255	0.43125	6940.2	6702	1.03554	0.012199	1350.7	1319	1.02403
F56A11.5	794	901	819	1163	1311	1657	0.55064	0.54107	1.0166	1784	2983	905	5550	4351	6429	0.39371	6832	6572	1.03956	0.012214	1351.7	1320	1.02402
M18.3	28	39	67	64	51	55	1.1926	0.38702	-0.28473	333	3914	3697	7001	3420	3637	0.22084	5911.5	5570	1.06131	0.01222	1352.2	1321	1.02362
F35G12.1	18	6	28	23	14	26	0.35364	1.2224	-0.10692	2794	579	2987	4540	6755	4347	0.33808	6624.9	6360	1.04165	0.012254	1354.6	1322	1.02466
Y60A3A.21	34	14	13	39	32	15	0.19794	1.1926	0.20645	3803	628	2034	3531	6706	5300	0.31827	6534.6	6256	1.04453	0.012319	1359.2	1323	1.02736
D2096.2	38	29	67	53	67	54	0.47999	1.2081	-0.3112	2125	599	3820	5209	6735	3514	0.31264	6507.2	6234	1.04382	0.012331	1360.1	1324	1.02727
C50H2.13	22	19	29	34	44	18	0.62803	1.2115	-0.68806	1451	596	5624	5883	6738	1710	0.1719	5433.5	5045	1.07701	0.012334	1360.3	1325	1.02664
M57.2	34	28	39	55	54	34	0.6939	0.94753	-0.19794	1231	1185	3336	6103	6149	3998	0.38049	6788.3	6515	1.04195	0.012341	1360.8	1326	1.02624
Y47A7.1	10	12	11	16	22	11	0.67807	0.87447	0	1284	1414	2684	6050	5920	4650	0.42236	6916.6	6672	1.03666	0.012358	1362	1327	1.02638
T19H5.4	38	76	36	72	54	64	0.922	-0.49304	0.83007	663	6777	1085	6671	557	6249	0.058886	3385.2	2843	1.19071	0.012363	1362.4	1328	1.0259
K02B12.5	16	31	25	40	44	13	1.3219	0.50524	-0.94342	240	3195	6360	7094	4139	974	0.072527	3756.6	3238	1.16016	0.012368	1362.7	1329	1.02536
Y59H11AR.2	15	15	13	31	17	15	1.0473	0.18057	0.20645	481	4983	2036	6853	2351	5298	0.21647	5874.5	5523	1.06364	0.012376	1363.2	1330	1.02496
Y41D4B.10	20	28	8	27	14	48	0.43296	-1	2.585	2350	7152	291	4984	182	7043	0.016202	1616.8	1466	1.10286	0.012403	1365.2	1331	1.02569
F48E8.7	30	28	34	52	49	31	0.79355	0.80735	-0.13327	961	1654	3094	6373	5680	4240	0.38924	6817.6	6550	1.04085	0.012472	1370	1332	1.02853
Y54G2A.50	6	32	15	13	23	19	1.1155	-0.47644	0.34104	410	6763	1774	6924	571	5560	0.055747	3291.2	2743	1.19985	0.012475	1370.2	1333	1.02791
C51E3.10	11	11	15	12	26	17	0.12553	1.241	0.18057	4292	544	2108	3042	6790	5226	0.27375	6291.9	5989	1.05058	0.012482	1370.7	1334	1.02751
F57F5.1	9345	7970	10669	12008	14808	16130	0.36173	0.89373	0.59632	2751	1333	1348	4583	6001	5986	0.41751	6903.1	6656	1.03712	0.012536	1374.5	1335	1.02959
F42H10.6	36	24	16	52	35	33	0.53051	0.54432	1.0444	1887	2972	883	5447	4362	6451	0.38871	6815.8	6548	1.0409	0.012558	1376.1	1336	1.03001
Y37E11B.1	11	9	8	11	20	12	0	1.152	0.58496	5095	707	1378	2239	6627	5956	0.22412	5938.7	5600	1.06048	0.012588	1378.2	1337	1.03082
ZC262.8	66	32	76	62	94	62	-0.090198	1.5546	-0.29373	5469	243	3738	1865	7091	3596	0.1206	4732.3	4261	1.11061	0.012598	1378.9	1338	1.03057
T01E8.6	42	37	39	78	50	47	0.89308	0.4344	0.26919	718	3622	1911	6616	3712	5423	0.33775	6623.4	6359	1.04158	0.012603	1379.2	1339	1.03002
C04F12.5	612	496	276	794	496	1466	0.37561	0	2.4091	2679	5646	329	4655	1688	7005	0.13959	5022.2	4593	1.09345	0.01262	1380.4	1340	1.03015
F21H12.1	54	23	57	85	47	46	0.6545	1.031	-0.30933	1360	962	3811	5974	6372	3523	0.3401	6633.5	6367	1.04186	0.012645	1382.1	1341	1.03065
K04C1.5	41	22	15	56	34	31	0.4498	0.62803	1.0473	2257	2509	881	5077	4825	6453	0.40089	6854.5	6600	1.03856	0.012652	1382.7	1342	1.03033
F30A10.8	95	68	72	157	124	66	0.72477	0.86673	-0.12553	1143	1428	3061	6191	5906	4273	0.39623	6840	6581	1.03936	0.01267	1383.9	1343	1.03045
Y34D9A.3	9	7	16	13	13	19	0.53051	0.89308	0.24793	1894	1355	1949	5440	5979	5385	0.44419	6972.6	6731	1.03589	0.012685	1385	1344	1.03051
F41E6.9	351	313	171	407	355	1065	0.21356	0.18166	2.6388	3700	4974	272	3634	2360	7062	0.1536	5212	4794	1.08719	0.012695	1385.7	1345	1.03026
F47G3.2	13	14	8	20	14	23	0.62149	0	1.5236	1481	5737	591	5853	1597	6743	0.15984	5290.7	4900	1.07973	0.012735	1388.4	1346	1.0315
C03B1.12	398	447	456	636	833	427	0.67626	0.89804	-0.094798	1286	1330	2938	6048	6004	4396	0.40482	6866.4	6615	1.038	0.012744	1389.1	1347	1.03125
C01G6.8	13	20	16	28	15	20	1.1069	-0.41504	0.32193	419	6662	1801	6915	672	5533	0.065204	3564.4	3035	1.17443	0.012749	1389.4	1348	1.03071
T28B4.3	28	29	31	43	30	87	0.61891	0.04891	1.4887	1485	5539	612	5849	1795	6722	0.17898	5512.1	5133	1.07386	0.012766	1390.6	1349	1.03084
C24A3.2	11	8	5	15	12	11	0.44746	0.58496	1.1375	2277	2767	803	5057	4567	6531	0.38252	6795.2	6526	1.04125	0.01283	1395	1350	1.03333
C16A3.10	55	26	56	93	52	40	0.7578	1	-0.48543	1061	1021	4671	6273	6313	2663	0.26745	6252.6	5953	1.05033	0.012832	1395.2	1351	1.03272
F42C5.8	10505	8639	6397	12557	8425	42376	0.25742	-0.036188	2.7278	3408	5828	255	3926	1506	7079	0.10615	4480.9	3986	1.12416	0.012844	1396	1352	1.03254
F02E9.5	46	74	61	89	94	72	0.95217	0.34514	0.23919	621	4145	1968	6713	3189	5366	0.29132	6395	6096	1.04905	0.012847	1396.2	1353	1.03193
ZC395.5	86	39	67	58	89	112	-0.56828	1.1903	0.74127	6738	636	1183	596	6698	6151	0.062272	3482.8	2932	1.18786	0.012857	1396.9	1354	1.03168
Y37E3.3	987	954	240	811	1068	2460	-0.28335	0.16285	3.3576	6156	5070	163	1178	2264	7171	0.048502	3059.1	2534	1.20722	0.012902	1400	1355	1.03321
C37E2.1	58	43	29	79	55	90	0.4458	0.35509	1.6339	2279	4089	546	5055	3245	6788	0.28238	6343.9	6042	1.04997	0.012904	1400.1	1356	1.03252
MTCE.12	730	445	930	1085	1010	668	0.57173	1.1825	-0.47738	1693	650	4640	5641	6684	2694	0.2576	6187.9	5877	1.0529	0.012949	1403.3	1357	1.03412
F29C12.4	36	30	42	51	64	38	0.5025	1.0931	-0.14439	2019	810	3126	5315	6524	4208	0.37004	6751.5	6483	1.04142	0.012965	1404.4	1358	1.03417
K11G12.5	56	46	65	98	80	57	0.80735	0.79837	-0.18948	915	1692	3304	6419	5642	4030	0.37014	6751.8	6485	1.04114	0.012972	1404.9	1359	1.03377
K12H4.4	37	44	49	54	80	58	0.54543	0.8625	0.24327	1812	1440	1961	5522	5894	5373	0.44348	6970.9	6726	1.03641	0.012976	1405.2	1360	1.03324
T08B2.5	657	503	208	830	447	1262	0.33722	-0.17028	2.6011	2904	6218	284	4430	1116	7050	0.088392	4126.7	3629	1.13715	0.013005	1407.2	1361	1.03395
T05A7.4	641	541	696	661	1152	1066	0.044326	1.0904	0.61505	4777	814	1326	2557	6520	6008	0.25402	6163.5	5851	1.05341	0.013076	1412.1	1362	1.03678
Y48G1A.1	50	54	36	70	42	162	0.48543	-0.36257	2.1699	2091	6582	375	5243	752	6959	0.069582	3681.1	3166	1.1627	0.013089	1412.9	1363	1.03661
F41H10.6	78	67	53	98	112	108	0.32931	0.74127	1.027	2946	1947	900	4388	5387	6434	0.3857	6805.9	6537	1.04114	0.013092	1413.1	1364	1.036
Y67D8A.3	34	25	27	59	38	31	0.79518	0.60407	0.19931	957	2625	2055	6377	4709	5279	0.40202	6858	6607	1.03799	0.013092	1413.2	1365	1.03531
C09G12.8	142	118	185	187	238	214	0.39715	1.0122	0.21009	2543	1003	2027	4791	6331	5307	0.40823	6876.6	6636	1.03626	0.013112	1414.5	1366	1.03551
C17G10.1	49	32	32	61	79	26	0.31603	1.3038	-0.29956	3030	454	3759	4304	6880	3575	0.26847	6259	5960	1.05017	0.013114	1414.6	1367	1.03482
ZK829.5	13	8	17	19	19	11	0.54749	1.2479	-0.62803	1803	532	5392	5531	6802	1942	0.18529	5579.3	5203	1.07232	0.013116	1414.8	1368	1.03421
Y25C1A.13	427	360	427	527	631	801	0.30357	0.80964	0.90757	3104	1644	1014	4230	5690	6320	0.38577	6806.1	6539	1.04085	0.013122	1415.3	1369	1.03382
T23B12.8	41	25	36	70	43	34	0.77173	0.78241	-0.082462	1018	1764	2882	6316	5570	4452	0.3972	6843.1	6585	1.0392	0.013125	1415.4	1370	1.03314
C34E11.1	16	24	17	34	27	18	1.0875	0.16993	0.082462	433	5036	2375	6901	2298	4959	0.19944	5720.4	5347	1.06983	0.013134	1416	1371	1.03282
E04F6.8	152	102	269	266	211	148	0.80735	1.0487	-0.86201	912	923	6155	6422	6411	1179	0.1231	4772.8	4313	1.10661	0.01314	1416.4	1372	1.03236
K10C3.5	360	222	116	496	159	577	0.46234	-0.48153	2.3144	2201	6765	348	5133	569	6986	0.051745	3165.9	2631	1.20331	0.013141	1416.5	1373	1.03168
C32E8.8	37	38	48	55	36	158	0.57191	-0.078003	1.7188	1691	5927	517	5643	1407	6817	0.13726	4989	4555	1.09528	0.013141	1416.5	1374	1.03093
T16G12.4	67	30	59	109	61	44	0.7021	1.0238	-0.42321	1210	981	4367	6124	6353	2967	0.29274	6402.9	6114	1.04725	0.013146	1416.9	1375	1.03047
R107.5	92	66	42	132	65	152	0.52083	-0.022026	1.8556	1927	5791	465	5407	1543	6869	0.14534	5102.4	4684	1.08933	0.01316	1417.8	1376	1.03038
T08B1.1	422	551	510	635	799	909	0.58951	0.53614	0.83378	1597	3008	1081	5737	4326	6253	0.39356	6831.5	6571	1.03964	0.013169	1418.5	1377	1.03014
Y54E5A.5	3080	2924	2564	4195	4209	6116	0.44574	0.52553	1.2542	2281	3077	740	5053	4257	6594	0.35971	6712.9	6447	1.04124	0.013172	1418.6	1378	1.02946
F43D9.6	174	92	77	247	182	82	0.50542	0.98423	0.090765	2005	1104	2349	5329	6230	4985	0.41971	6909.3	6664	1.03681	0.013186	1419.6	1379	1.02944
Y87G2A.15	45	18	25	54	44	22	0.26303	1.2895	-0.18442	3357	474	3283	3977	6860	4051	0.28028	6331.4	6031	1.04981	0.013248	1423.9	1380	1.03181
Y17G9B.3	20	23	34	40	38	24	1	0.72437	-0.5025	541	2027	4764	6793	5307	2570	0.23496	6024.9	5706	1.05589	0.013249	1424	1381	1.03114
C18D11.10	23	19	33	30	50	21	0.38333	1.3959	-0.65208	2631	363	5480	4703	6971	1854	0.15415	5219	4804	1.08639	0.013273	1425.6	1382	1.03155
Y37A1B.2	27	12	20	40	28	13	0.56704	1.2224	-0.62149	1709	573	5345	5625	6761	1989	0.19183	5646.2	5279	1.06956	0.013274	1425.7	1383	1.03087
C55A6.10	15	24	16	28	33	18	0.90046	0.45943	0.16993	706	3482	2130	6628	3852	5204	0.33695	6620	6353	1.04203	0.013279	1426.1	1384	1.03042
R05G9.2	140	63	119	183	150	96	0.38642	1.2515	-0.30986	2610	527	3812	4724	6807	3522	0.28722	6371.8	6074	1.04903	0.013297	1427.3	1385	1.03054
C56G2.6	108	73	108	158	148	101	0.54889	1.0196	-0.096676	1794	995	2943	5540	6339	4391	0.39106	6823.5	6560	1.04017	0.013323	1429	1386	1.03102
R11E3.6	47	21	57	62	37	89	0.39961	0.81714	0.64284	2526	1624	1282	4808	5710	6052	0.42136	6913.8	6671	1.0364	0.013337	1430	1387	1.031
F33H2.7	30	52	36	86	50	21	1.5194	-0.056584	-0.77761	152	5860	5924	7182	1474	1410	0.037854	2672.6	2211	1.20877	0.013382	1433	1388	1.03242
Y56A3A.3	565	511	347	698	751	1001	0.30498	0.55549	1.5284	3090	2899	590	4244	4435	6744	0.32192	6551.9	6269	1.04513	0.013403	1434.5	1389	1.03276
F58B3.9	53	46	82	69	103	77	0.3806	1.1629	-0.090765	2646	685	2919	4688	6649	4415	0.349	6670.6	6399	1.04244	0.013417	1435.5	1390	1.03273
T27A8.2	22	41	54	30	48	188	0.44746	0.22741	1.7997	2267	4766	490	5067	2568	6844	0.22585	5952.7	5617	1.05976	0.013426	1436.1	1391	1.03242
F25A2.1	26	15	15	36	21	36	0.46949	0.48543	1.263	2171	3336	731	5163	3998	6603	0.34565	6656.8	6389	1.04192	0.013426	1436.1	1392	1.03168
T21C9.2	84	73	75	156	126	57	0.89308	0.78746	-0.39593	717	1750	4220	6617	5584	3114	0.2918	6397.6	6103	1.04827	0.013428	1436.2	1393	1.03101
F53A9.6	730	826	1176	1109	1484	1279	0.60329	0.84528	0.12113	1552	1515	2255	5782	5819	5079	0.43337	6945.7	6707	1.03559	0.013446	1437.4	1394	1.03113
R06B10.5	13	13	19	25	22	14	0.94342	0.75899	-0.44057	634	1880	4452	6700	5454	2882	0.26708	6250.2	5948	1.05081	0.013457	1438.2	1395	1.03097
C10C6.5	81	59	69	132	94	82	0.70454	0.67195	0.24903	1201	2278	1942	6133	5056	5392	0.42402	6921	6678	1.03639	0.013474	1439.3	1396	1.03102
Y42G9A.3	16	6	8	18	11	16	0.16993	0.87447	1	4012	1416	936	3322	5918	6398	0.31899	6538.1	6261	1.04426	0.013485	1440.1	1397	1.03085
F49C12.11	3028	2490	1959	3362	3511	8306	0.15095	0.49574	2.084	4117	3256	397	3217	4078	6937	0.23079	5992.3	5665	1.05778	0.013496	1440.8	1398	1.03062
Y66D12A.10	630	679	599	618	1191	1640	-0.027745	0.81069	1.4531	5186	1640	626	2148	5694	6708	0.20807	5800.4	5449	1.06449	0.013502	1441.2	1399	1.03016
C04G2.10	38	29	12	32	33	113	-0.24793	0.18641	3.2352	6045	4952	178	1289	2382	7156	0.055721	3290.4	2742	1.2	0.013513	1441.9	1400	1.02993
R07E5.13	23	23	29	47	32	26	1.031	0.47644	-0.15754	495	3385	3180	6839	3949	4154	0.28451	6356.3	6057	1.04941	0.013513	1441.9	1401	1.02919
ZC434.6	23	10	31	13	36	16	-0.82312	1.848	-0.9542	7004	119	6396	330	7215	938	0.0056638	811.39	920	0.881946	0.013519	1442.4	1402	1.02882
Y48C3A.11	36	26	18	30	45	61	-0.26303	0.79141	1.7608	6090	1735	505	1244	5599	6829	0.12063	4732.6	4262	1.11042	0.013532	1443.2	1403	1.02865
T09B4.5	16	8	16	17	22	13	0.087463	1.4594	-0.29956	4514	315	3762	2820	7019	3572	0.1793	5515.7	5137	1.07372	0.013566	1445.5	1404	1.02956
F09B9.5	129	60	74	194	129	56	0.58869	1.1043	-0.4021	1599	788	4256	5735	6546	3078	0.29304	6404.6	6117	1.04702	0.0136	1447.8	1405	1.03046
JC8.4	253	170	161	304	201	808	0.26493	0.24166	2.3273	3340	4684	343	3994	2650	6991	0.18765	5603.8	5238	1.06984	0.013609	1448.4	1406	1.03016
F23F1.9	33	9	14	24	24	15	-0.45943	1.415	0.099536	6563	353	2320	771	6981	5014	0.06844	3651.2	3130	1.16652	0.013631	1449.9	1407	1.03049
F52C6.12	23	27	23	30	46	40	0.38333	0.76867	0.79837	2630	1835	1114	4704	5499	6220	0.40803	6876	6635	1.03632	0.013634	1450.2	1408	1.02997
ZK637.11	21	9	12	33	17	11	0.65208	0.91754	-0.12553	1371	1279	3067	5963	6055	4267	0.39071	6822.4	6559	1.04016	0.013639	1450.5	1409	1.02945
F20D12.6	14	12	13	26	17	14	0.89308	0.5025	0.10692	724	3222	2307	6610	4112	5027	0.34651	6660.3	6393	1.04181	0.013648	1451.1	1410	1.02915
F23H12.9	30	26	39	49	49	33	0.70782	0.91427	-0.24101	1186	1292	3518	6148	6042	3816	0.35948	6712	6445	1.04143	0.013671	1452.7	1411	1.02955
C39E9.9	13	17	26	13	40	31	0	1.2345	0.25376	5049	554	1935	2285	6780	5399	0.21212	5836.7	5485	1.06412	0.013726	1456.4	1412	1.03144
F55A11.3	51	29	71	69	65	61	0.4361	1.1644	-0.21901	2329	681	3416	5005	6653	3918	0.33086	6593.1	6320	1.04321	0.01374	1457.3	1413	1.03135
C14F11.5	46	31	35	75	53	36	0.70526	0.77372	0.040642	1199	1808	2503	6135	5526	4831	0.41535	6897.1	6651	1.037	0.01376	1458.7	1414	1.03161
Y47D7A.8	36	14	49	36	46	24	0	1.7162	-1.0297	5024	165	6548	2310	7169	786	0.03301	2474.4	2073	1.19363	0.013766	1459.1	1415	1.03117
H14A12.3	24	24	36	56	37	15	1.2224	0.62449	-1.263	313	2534	6854	7021	4800	480	0.041024	2794.2	2306	1.21171	0.013786	1460.5	1416	1.03143
Y37E11AL.8	19	49	27	40	44	32	1.074	-0.15528	0.24511	450	6173	1957	6884	1161	5377	0.10899	4532.6	4041	1.12165	0.013787	1460.5	1417	1.0307
C48E7.10	141	94	187	193	219	144	0.45291	1.2202	-0.37697	2242	587	4131	5092	6747	3203	0.27907	6324.2	6026	1.04949	0.013787	1460.5	1418	1.02997
Y102A5C.18	30	48	29	54	71	31	0.848	0.56478	0.096215	815	2861	2332	6519	4473	5002	0.3699	6751	6482	1.0415	0.01379	1460.7	1419	1.02939
F49E8.4	59	46	83	98	79	81	0.73207	0.78022	-0.035189	1125	1774	2732	6209	5560	4602	0.4029	6860.7	6610	1.03793	0.013827	1463.2	1420	1.03042
E02H9.2	61	42	67	55	95	97	-0.14938	1.1775	0.53382	5714	660	1446	1620	6674	5888	0.16144	5310.4	4926	1.07803	0.01383	1463.4	1421	1.02984
T01H8.1	33	35	50	69	52	38	1.0641	0.57116	-0.39593	457	2827	4221	6877	4507	3113	0.24469	6097.6	5786	1.05385	0.01383	1463.4	1422	1.02911
Y38A10A.6	104	142	92	189	239	77	0.8618	0.75112	-0.25678	792	1925	3579	6542	5409	3755	0.33697	6620.1	6354	1.04188	0.013838	1463.9	1423	1.02874
Y55F3AM.1	169	151	45	155	92	546	-0.12476	-0.71484	3.6009	5615	6992	139	1719	342	7195	0.010727	1243.2	1209	1.02829	0.01384	1464	1424	1.02809
C53A5.1	1913	1642	823	2191	1615	5597	0.19575	-0.02392	2.7657	3818	5797	247	3516	1537	7087	0.097127	4307.9	3827	1.12566	0.013864	1465.7	1425	1.02856
F45G2.10	58	30	62	84	67	47	0.53434	1.1592	-0.39961	1870	689	4243	5464	6645	3091	0.28462	6356.9	6060	1.04899	0.013864	1465.7	1426	1.02784
C26E6.11	27	13	34	46	26	23	0.76867	1	-0.5639	1030	1044	5086	6304	6290	2248	0.22606	5954.5	5621	1.05933	0.01387	1466.1	1427	1.0274
C42C1.5	22	15	23	31	38	12	0.49476	1.341	-0.9386	2063	418	6347	5271	6916	987	0.091247	4187.5	3705	1.13023	0.01388	1466.8	1428	1.02717
F33H2.6	110	72	83	160	132	93	0.54057	0.87447	0.16412	1835	1398	2138	5499	5936	5196	0.43013	6937.3	6699	1.03557	0.013909	1468.7	1429	1.02778
M04F3.4	417	498	228	572	482	903	0.45597	-0.047113	1.9857	2232	5842	422	5102	1492	6912	0.13343	4932.8	4492	1.09813	0.013955	1471.8	1430	1.02923
B0280.3	28	29	49	56	44	39	1	0.60145	-0.32931	534	2642	3902	6800	4692	3432	0.2777	6316	6016	1.04987	0.013961	1472.2	1431	1.02879
ZK430.3	19	20	40	23	42	47	0.27563	1.0704	0.23266	3275	851	1978	4059	6483	5356	0.35743	6704.1	6435	1.04182	0.01398	1473.5	1432	1.02898
C18E3.7	31	37	31	64	47	30	1.0458	0.34514	-0.047306	482	4146	2762	6852	3188	4572	0.25328	6158.5	5846	1.05346	0.013998	1474.7	1433	1.0291
C36B1.14	63	49	85	99	102	62	0.65208	1.0577	-0.45519	1363	895	4525	5971	6439	2809	0.27389	6292.8	5990	1.05055	0.013999	1474.8	1434	1.02845
ZK637.2	94	66	71	103	141	95	0.13191	1.0952	0.42011	4234	805	1622	3100	6529	5712	0.29319	6405.4	6119	1.04681	0.01402	1476.2	1435	1.02871
B0207.4	58	81	48	91	103	93	0.64981	0.34665	0.9542	1380	4138	969	5954	3196	6365	0.30716	6479.6	6201	1.04493	0.014033	1477	1436	1.02855
T23B5.1	55	41	67	86	88	46	0.64491	1.1019	-0.54253	1398	795	4980	5936	6539	2354	0.23172	5999.6	5676	1.05701	0.014036	1477.2	1437	1.02797
T09F3.3	561	331	208	599	386	1367	0.094555	0.22177	2.7164	4468	4804	258	2866	2530	7076	0.13012	4882.8	4433	1.10147	0.014044	1477.7	1438	1.02761
T10H9.3	32	28	33	48	57	28	0.58496	1.0255	-0.23704	1625	977	3490	5709	6357	3844	0.35379	6689.8	6420	1.04202	0.014052	1478.3	1439	1.02731
T02E1.5	31	17	28	37	35	36	0.25526	1.0418	0.36257	3420	937	1730	3914	6397	5604	0.35584	6697.9	6430	1.04166	0.014059	1478.8	1440	1.02694
F59A2.5	120	41	50	131	84	75	0.12653	1.0348	0.58496	4272	955	1359	3062	6379	5975	0.29597	6420.7	6134	1.04674	0.014061	1478.9	1441	1.0263
C36B1.11	65	75	66	140	98	57	1.1069	0.38589	-0.2115	417	3930	3386	6917	3404	3948	0.23574	6030.9	5717	1.05491	0.014072	1479.6	1442	1.02607
Y119D3B.21	69986	70757	101190	78331	152350	129150	0.16252	1.1064	0.352	4047	785	1748	3287	6549	5586	0.30495	6468.2	6193	1.04444	0.014083	1480.3	1443	1.02585
C24D10.4	16	17	24	31	27	19	0.9542	0.66742	-0.33703	615	2297	3943	6719	5037	3391	0.29104	6393.4	6094	1.04913	0.014126	1483.2	1444	1.02715
Y54E10A.5	54	47	69	97	95	31	0.84503	1.0153	-1.1543	827	1000	6737	6507	6334	597	0.062401	3486.4	2936	1.18747	0.01413	1483.4	1445	1.02657
VK10D6R.1	121	128	44	143	138	256	0.24101	0.10852	2.5406	3498	5326	300	3836	2008	7034	0.1374	4991	4558	1.095	0.014174	1486.4	1446	1.02794
K08D12.8	24	15	3	22	13	32	-0.12553	-0.20645	3.415	5623	6292	158	1711	1042	7176	0.032446	2450.1	2048	1.19634	0.014176	1486.5	1447	1.0273
ZC155.1	1077	958	388	1255	821	2695	0.22067	-0.22264	2.7962	3652	6329	242	3682	1005	7092	0.066554	3600.9	3077	1.17026	0.014185	1487.1	1448	1.027
F15B9.1	40	33	75	55	73	63	0.45943	1.1454	-0.25154	2207	713	3557	5127	6621	3777	0.32515	6567	6285	1.04487	0.014195	1487.7	1449	1.02671
F02E11.5	44	163	374	128	174	102	1.5406	0.094215	-1.8745	145	5376	7181	7189	1958	153	0.0054617	791.34	907	0.872481	0.014196	1487.8	1450	1.02607
F55A4.9	36	43	54	59	89	36	0.71272	1.0495	-0.58496	1179	918	5180	6155	6416	2154	0.21572	5868	5517	1.06362	0.014218	1489.3	1451	1.0264
M57.1	17	12	12	24	25	11	0.4975	1.0589	-0.12553	2051	891	3068	5283	6443	4266	0.36825	6745	6479	1.04106	0.014218	1489.3	1452	1.02569
W04B5.3	248	243	113	331	273	413	0.41649	0.16794	1.8698	2412	5044	461	4922	2290	6873	0.19646	5691.9	5326	1.0687	0.014224	1489.7	1453	1.02526
B0513.4	6808	5789	2012	8276	5003	12429	0.2817	-0.21052	2.627	3227	6303	276	4107	1031	7058	0.075791	3837.6	3309	1.15975	0.014237	1490.5	1454	1.0251
T28D9.4	110	65	154	163	154	85	0.56737	1.2444	-0.8574	1703	537	6145	5631	6797	1189	0.11541	4645.2	4153	1.11852	0.014252	1491.5	1455	1.02509
F42H10.7	931	795	451	1151	834	2306	0.30603	0.069093	2.3542	3088	5471	335	4246	1863	6999	0.14041	5033.8	4604	1.09335	0.014353	1498.3	1456	1.02905
F09E5.3	34	37	40	73	53	30	1.1024	0.51847	-0.41504	421	3122	4311	6913	4212	3023	0.22323	5931.3	5591	1.06087	0.01437	1499.4	1457	1.0291
Y71G12B.24	27	36	36	54	56	27	1	0.63743	-0.41504	535	2461	4313	6799	4873	3021	0.25383	6162.3	5850	1.05338	0.014401	1501.5	1458	1.02984
T22H2.5	14	16	9	24	12	19	0.77761	-0.41504	1.078	1002	6664	851	6332	670	6483	0.06975	3685.5	3168	1.16335	0.014411	1502.1	1459	1.02954
Y47D3B.7	696	665	950	1009	1363	849	0.53577	1.0354	-0.16216	1866	954	3196	5468	6380	4138	0.3661	6737	6471	1.04111	0.014429	1503.2	1460	1.02959
C41H7.7	20	14	11	26	26	15	0.37851	0.89308	0.44746	2664	1351	1581	4670	5983	5753	0.40765	6874.9	6633	1.03647	0.01443	1503.4	1461	1.02902
Y73F8A.25	29	39	82	38	77	96	0.38995	0.98138	0.22741	2588	1107	1987	4746	6227	5347	0.40075	6854.1	6598	1.03881	0.014437	1503.8	1462	1.02859
W09H1.5	427	305	287	466	442	1088	0.12609	0.53524	1.9226	4274	3019	442	3060	4315	6892	0.23078	5992.3	5664	1.05796	0.014464	1505.6	1463	1.02912
ZK418.4	63	44	59	96	85	53	0.60768	0.94996	-0.15472	1528	1179	3169	5806	6155	4165	0.37746	6777.9	6504	1.04211	0.014478	1506.5	1464	1.02903
C05C8.4	120	89	60	129	61	529	0.10434	-0.545	3.1402	4403	6839	190	2931	495	7144	0.026286	2168.7	1838	1.17992	0.014509	1508.6	1465	1.02976
F43C11.9	63	42	25	62	39	226	-0.023084	-0.10692	3.1763	5162	6031	184	2172	1303	7150	0.051317	3152	2622	1.20214	0.014527	1509.7	1466	1.02981
T06D8.7	60	31	75	72	73	68	0.26303	1.2356	-0.14136	3348	551	3114	3986	6783	4220	0.28935	6384	6085	1.04914	0.014568	1512.4	1467	1.03095
F32A7.6	67	31	58	88	72	47	0.39334	1.2157	-0.30339	2573	591	3778	4761	6743	3556	0.28951	6384.8	6086	1.0491	0.014569	1512.5	1468	1.03031
T09A5.7	30	24	46	63	36	33	1.0704	0.58496	-0.47917	454	2724	4650	6880	4610	2684	0.21589	5869.5	5520	1.06332	0.014584	1513.4	1469	1.03022
Y17D7B.4	465	453	542	684	763	699	0.55677	0.75217	0.367	1745	1914	1722	5589	5420	5612	0.43113	6939.9	6701	1.03565	0.014586	1513.6	1470	1.02966
C28H8.9	38	13	30	48	35	18	0.33703	1.4288	-0.73697	2905	341	5807	4429	6993	1527	0.11994	4721.3	4246	1.11194	0.014588	1513.7	1471	1.02903
F27C1.7	376	382	525	582	655	573	0.63029	0.77792	0.12622	1447	1779	2236	5887	5555	5098	0.4228	6917.7	6675	1.03636	0.014597	1514.3	1472	1.02874
C56C10.1	65	31	42	90	76	26	0.46949	1.2937	-0.69188	2166	471	5643	5168	6863	1691	0.1521	5192.7	4776	1.08725	0.0146	1514.5	1473	1.02817
T10B5.7	94	95	86	128	179	102	0.44541	0.91396	0.24616	2283	1293	1952	5051	6041	5382	0.41647	6900.2	6653	1.03716	0.014613	1515.3	1474	1.02802
C47B2.6	260	190	306	385	314	403	0.56635	0.72477	0.39725	1710	2024	1665	5624	5310	5669	0.42934	6935.2	6695	1.03588	0.014614	1515.4	1475	1.02739
Y51A2D.13	38	35	30	50	16	169	0.39593	-1.1293	2.494	2554	7193	314	4780	141	7020	0.011999	1336.5	1263	1.05819	0.014629	1516.4	1476	1.02737
ZK546.13	335	224	156	388	256	866	0.2119	0.19265	2.4728	3709	4916	317	3625	2418	7017	0.15598	5242.5	4842	1.08271	0.014658	1518.3	1477	1.02796
F54C9.3	494	390	314	592	863	331	0.26109	1.1459	0.076067	3390	712	2397	3944	6622	4937	0.327	6575.6	6296	1.04441	0.014672	1519.2	1478	1.02788
C54D1.4	232	319	349	337	538	464	0.53862	0.75405	0.4109	1846	1905	1646	5488	5429	5688	0.42978	6936.4	6697	1.03575	0.01468	1519.6	1479	1.02745
B0403.4	356	255	298	417	381	887	0.22817	0.57929	1.5736	3596	2782	580	3738	4552	6754	0.29145	6395.7	6098	1.04882	0.014715	1522	1480	1.02838
C16A3.4	70	46	63	96	102	52	0.45568	1.1489	-0.27684	2233	709	3670	5101	6625	3664	0.31402	6513.9	6240	1.04389	0.014735	1523.3	1481	1.02856
Y71H2AM.6	23	31	42	39	63	26	0.76184	1.0231	-0.69188	1046	985	5644	6288	6349	1690	0.1711	5424.4	5033	1.07777	0.014747	1524.1	1482	1.02841
W09D10.5	290	171	141	476	338	103	0.71491	0.98303	-0.45305	1174	1105	4513	6160	6229	2821	0.27451	6296.6	5996	1.05013	0.014847	1530.6	1483	1.0321
Y51A2D.14	110	118	258	160	263	187	0.54057	1.1563	-0.46433	1834	699	4569	5500	6635	2765	0.25589	6176.3	5859	1.05416	0.014854	1531.1	1484	1.03174
F10G8.5	25	20	31	42	34	29	0.74846	0.76553	-0.096215	1081	1847	2941	6253	5487	4393	0.38224	6794.3	6525	1.04127	0.014892	1533.5	1485	1.03266
F55H2.2	108	99	143	173	153	175	0.67974	0.62803	0.29134	1263	2506	1856	6071	4828	5478	0.4072	6873.5	6627	1.0372	0.014898	1533.9	1486	1.03223
K07C10.3	26	31	38	45	34	64	0.79141	0.13327	0.75207	966	5217	1166	6368	2117	6168	0.21087	5825.6	5474	1.06423	0.014902	1534.2	1487	1.03174
F15B9.10	1577	1292	1768	1904	2305	3004	0.27185	0.83516	0.76477	3301	1546	1154	4033	5788	6180	0.36585	6736	6468	1.04143	0.014935	1536.3	1488	1.03246
F42G8.4	10	9	17	15	18	15	0.58496	1	-0.18057	1660	1084	3273	5674	6250	4061	0.36522	6733.7	6463	1.04188	0.014936	1536.4	1489	1.03183
T09A5.15	39	29	63	50	75	40	0.35845	1.3708	-0.65535	2764	388	5495	4570	6946	1839	0.14804	5139.1	4724	1.08787	0.014945	1537	1490	1.03154
F57B1.2	39	51	85	85	64	72	1.124	0.32757	-0.23947	396	4248	3506	6938	3086	3828	0.20785	5798.5	5446	1.06473	0.014957	1537.8	1491	1.03139
R11A8.5	47	53	65	77	88	67	0.7122	0.73151	0.043721	1180	1999	2501	6154	5335	4833	0.40241	6859.1	6608	1.038	0.014961	1538	1492	1.03083
K06H7.9	75	53	77	112	92	88	0.57854	0.79564	0.19265	1676	1709	2060	5658	5625	5274	0.42568	6925.5	6683	1.03629	0.014964	1538.2	1493	1.03027
C05E11.7	13	12	14	13	29	15	0	1.273	0.099536	5075	501	2323	2259	6833	5011	0.19616	5688.9	5320	1.06934	0.014979	1539.1	1494	1.03019
B0024.10	42	34	46	61	73	36	0.53842	1.1024	-0.35364	1850	794	4023	5484	6540	3311	0.30115	6448.4	6163	1.04631	0.014986	1539.6	1495	1.02983
W02B12.15	1984	1807	1510	2524	2606	3856	0.3473	0.52824	1.3526	2841	3066	679	4493	4268	6655	0.32364	6560	6277	1.04509	0.014999	1540.5	1496	1.02975
D2085.4	73	40	55	117	82	38	0.68054	1.0356	-0.53343	1261	952	4938	6073	6382	2396	0.23551	6029	5712	1.0555	0.015033	1542.7	1497	1.03053
Y39B6A.1	1347	1517	1484	2132	2303	1931	0.66246	0.60229	0.37986	1331	2634	1691	6003	4700	5643	0.40377	6863.3	6612	1.03801	0.015035	1542.7	1498	1.02984
F23A7.4	34	18	29	29	51	24	-0.22948	1.5025	-0.27302	5991	272	3646	1343	7062	3688	0.088705	4133.5	3643	1.13464	0.015067	1544.9	1499	1.03062
ZK688.8	16	12	20	24	27	13	0.58496	1.1699	-0.62149	1652	673	5346	5682	6661	1988	0.19081	5636	5270	1.06945	0.015073	1545.2	1500	1.03013
K11H3.7	60	56	38	87	104	40	0.53605	0.89308	0.074001	1860	1336	2402	5474	5998	4932	0.41067	6883.7	6639	1.03686	0.015137	1549.4	1501	1.03225
C18G1.2	16	24	29	31	40	20	0.9542	0.73697	-0.53605	611	1973	4952	6723	5361	2382	0.21772	5885.2	5539	1.0625	0.015139	1549.5	1502	1.03162
C27F2.9	41	21	31	34	51	36	-0.27009	1.2801	0.21573	6110	486	2014	1224	6848	5320	0.11309	4605.2	4105	1.12185	0.015167	1551.2	1503	1.03207
C09E8.1	262	315	384	379	647	332	0.53263	1.0384	-0.20992	1876	946	3379	5458	6388	3955	0.3497	6673.4	6401	1.04256	0.015208	1553.9	1504	1.03318
F19H6.4	30	20	43	44	28	80	0.55254	0.48543	0.89566	1768	3326	1021	5566	4008	6313	0.35716	6703	6434	1.04181	0.015226	1555.1	1505	1.03329
C27A12.4	14	11	18	13	26	21	-0.10692	1.241	0.22239	5534	543	2002	1800	6791	5332	0.16529	5356.7	4972	1.07737	0.015257	1557	1506	1.03386
C02F5.6	12	10	17	17	19	18	0.5025	0.926	0.082462	2021	1252	2378	5313	6082	4956	0.40614	6870.4	6622	1.03751	0.015259	1557.2	1507	1.03331
C29F9.7	23	11	19	23	26	21	0	1.241	0.14439	5059	541	2199	2275	6793	5135	0.20125	5737.6	5367	1.06905	0.015263	1557.4	1508	1.03276
B0336.8	72	60	56	72	163	46	0	1.4418	-0.28379	4985	327	3695	2349	7007	3639	0.1519	5190	4772	1.08759	0.015275	1558.2	1509	1.0326
T26A5.7	98	114	147	167	185	144	0.76899	0.69849	-0.029747	1028	2151	2725	6306	5183	4609	0.38203	6793.6	6523	1.04148	0.015281	1558.6	1510	1.03219
T20B12.3	392	451	181	538	388	706	0.45675	-0.21707	1.9637	2227	6316	429	5107	1018	6905	0.09104	4183.1	3699	1.13087	0.015303	1560	1511	1.03243
F57C2.2	31	11	22	35	31	14	0.17509	1.4948	-0.65208	3961	278	5481	3373	7056	1853	0.11184	4583.4	4085	1.12201	0.015306	1560.2	1512	1.03188
F58B3.6	63	48	86	84	80	135	0.41504	0.73697	0.65055	2419	1962	1272	4915	5372	6062	0.40591	6869.7	6619	1.03788	0.01531	1560.4	1513	1.03133
Y47D3B.2	54	59	62	72	88	127	0.41504	0.57679	1.0345	2422	2792	893	4912	4542	6441	0.36443	6730.8	6458	1.04224	0.015314	1560.7	1514	1.03085
Y46H3A.7	26	21	26	26	33	88	0	0.65208	1.759	5021	2378	506	2313	4956	6828	0.1985	5711.5	5341	1.06937	0.015322	1561.2	1515	1.0305
Y111B2A.2	198	133	191	281	270	176	0.50507	1.0215	-0.118	2009	990	3038	5325	6344	4296	0.36805	6744.2	6477	1.04125	0.015323	1561.3	1516	1.02988
F25B5.3	169	113	149	302	203	106	0.83753	0.84516	-0.49125	848	1516	4705	6486	5818	2629	0.25159	6146.7	5833	1.05378	0.015339	1562.3	1517	1.02986
Y17G7B.11	53	58	69	74	91	115	0.48153	0.64981	0.73697	2119	2399	1191	5215	4935	6143	0.40094	6854.7	6601	1.03843	0.015354	1563.3	1518	1.02984
W01B6.7	33	12	25	19	39	17	-0.79647	1.7004	-0.55639	6982	172	5042	352	7162	2292	0.014654	1518.1	1387	1.09452	0.015356	1563.4	1519	1.02923
R10E11.5	36	42	43	65	76	29	0.85244	0.85561	-0.56828	805	1474	5105	6529	5860	2229	0.21628	5872.8	5522	1.06353	0.015362	1563.8	1520	1.02882
B0285.5	29	18	41	50	37	20	0.78588	1.0395	-1.0356	979	944	6556	6355	6390	778	0.080122	3941	3427	1.14999	0.015366	1564	1521	1.02827
F31E3.5	75883	67760	50704	98418	77436	185960	0.37515	0.19257	1.8748	2684	4931	458	4650	2403	6876	0.19485	5676	5309	1.06913	0.015372	1564.4	1522	1.02786
R10E4.5	108	82	120	164	153	112	0.60266	0.89984	-0.099536	1554	1323	2949	5780	6011	4385	0.38637	6808.1	6542	1.04068	0.015376	1564.6	1523	1.02731
C56C10.3	103	106	115	157	189	115	0.60812	0.83432	0	1525	1550	2572	5809	5784	4762	0.40576	6869.3	6618	1.03797	0.015418	1567.3	1524	1.02841
Y48G1C.7	2657	2210	795	3494	1942	3531	0.39508	-0.1865	2.1511	2565	6257	379	4769	1077	6955	0.090593	4173.7	3688	1.1317	0.015426	1567.8	1525	1.02807
F35C8.4	13	7	5	12	13	11	-0.11548	0.89308	1.1375	5576	1357	804	1758	5977	6530	0.17401	5457.2	5075	1.07531	0.015428	1568	1526	1.02752
F26G1.1	25	13	37	28	31	35	0.1635	1.2538	-0.08017	4038	525	2876	3296	6809	4458	0.25373	6161.5	5849	1.05343	0.015462	1570.2	1527	1.02829
C52D10.8	12	12	11	15	22	16	0.32193	0.87447	0.54057	3010	1413	1436	4324	5921	5898	0.38295	6796.7	6529	1.041	0.015489	1571.9	1528	1.02873
T28A8.7	22	18	15	30	34	17	0.44746	0.91754	0.18057	2273	1276	2106	5061	6058	5228	0.4065	6871.4	6624	1.03735	0.01549	1572	1529	1.02812
R09B3.5	217	225	248	330	329	373	0.60477	0.54816	0.58884	1542	2944	1352	5792	4390	5982	0.38574	6806	6538	1.04099	0.015565	1576.7	1530	1.03052
R148.2	70	35	54	101	80	36	0.52893	1.1926	-0.58496	1898	625	5175	5436	6709	2159	0.19968	5722.8	5350	1.06968	0.015568	1576.9	1531	1.02998
Y41E3.8	3078	2817	4314	4322	5481	4337	0.48971	0.96028	0.0076713	2080	1152	2564	5254	6182	4770	0.39291	6829.4	6568	1.0398	0.015581	1577.7	1532	1.02983
C54E10.6	19	24	14	31	36	17	0.70627	0.58496	0.28011	1191	2742	1885	6143	4592	5449	0.38981	6819.5	6554	1.04051	0.015612	1579.6	1533	1.0304
F54F7.3	20	13	20	32	28	11	0.67807	1.1069	-0.8625	1279	782	6163	6055	6552	1171	0.11781	4686	4207	1.11386	0.015632	1581	1534	1.03064
R09B3.4	203	117	155	299	148	328	0.55867	0.33909	1.0814	1741	4172	849	5593	3162	6485	0.29085	6392.3	6091	1.04947	0.015639	1581.4	1535	1.03023
F17C11.3	104	127	200	121	262	249	0.21842	1.0447	0.31615	3664	931	1814	3670	6403	5520	0.32896	6584.6	6303	1.04468	0.015693	1584.8	1536	1.03177
R07B7.2	30	48	26	43	37	92	0.51937	-0.37551	1.8231	1935	6608	484	5399	726	6850	0.068092	3641.9	3117	1.1684	0.015695	1584.9	1537	1.03116
Y102A11A.3	16	12	18	27	25	9	0.75489	1.0589	-1	1069	890	6511	6265	6444	823	0.084262	4035.8	3548	1.13749	0.01571	1585.8	1538	1.03108
C32D5.3	31	34	38	56	54	33	0.85316	0.66742	-0.20353	804	2296	3362	6530	5038	3972	0.33139	6595.4	6324	1.04292	0.015739	1587.7	1539	1.03164
R04E5.9	23	21	13	22	34	41	-0.06413	0.69515	1.6571	5347	2168	536	1987	5166	6798	0.17697	5490.1	5108	1.0748	0.015758	1588.8	1540	1.03169
C28C12.7	163	207	73	215	136	348	0.39946	-0.60602	2.2531	2527	6894	357	4807	440	6977	0.037424	2655.7	2198	1.20823	0.015772	1589.8	1541	1.03167
F18A1.7	466	399	782	869	676	556	0.89903	0.76063	-0.49208	709	1863	4709	6625	5471	2625	0.24129	6072.6	5766	1.05317	0.015774	1589.9	1542	1.03106
F40A3.1	16	14	18	20	26	25	0.32193	0.89308	0.47393	3002	1349	1537	4332	5985	5797	0.38116	6790.6	6522	1.04118	0.015785	1590.6	1543	1.03085
C01B10.5	54	57	59	67	96	107	0.3112	0.75207	0.85882	3064	1917	1060	4270	5417	6274	0.36803	6744.2	6476	1.04141	0.01579	1590.9	1544	1.03038
T08A9.12	106	62	125	137	139	108	0.37011	1.1647	-0.2109	2709	680	3384	4625	6654	3950	0.30828	6485.3	6208	1.04467	0.015809	1592.1	1545	1.03049
C49H3.8	35	35	44	58	72	26	0.7287	1.0406	-0.75899	1130	941	5875	6204	6393	1459	0.14675	5121.6	4706	1.08831	0.015843	1594.2	1546	1.03118
C33H5.14	15	11	15	24	20	13	0.67807	0.8625	-0.20645	1283	1447	3366	6051	5887	3968	0.35847	6708.1	6440	1.04163	0.015848	1594.5	1547	1.0307
F33H2.2	39	25	31	48	57	28	0.29956	1.189	-0.14684	3126	638	3134	4208	6696	4200	0.30012	6442.9	6157	1.04643	0.015851	1594.7	1548	1.03017
Y97E10AL.2	51	38	83	82	70	69	0.68513	0.88136	-0.26651	1254	1383	3620	6080	5951	3714	0.34079	6636.5	6369	1.042	0.015921	1599.2	1549	1.03241
K01G5.9	39	36	35	78	52	28	1	0.53051	-0.32193	532	3050	3871	6802	4284	3463	0.25591	6176.5	5861	1.05383	0.015929	1599.6	1550	1.032
Y57E12AL.6	243	157	221	320	221	520	0.39712	0.49328	1.2345	2544	3280	753	4790	4054	6581	0.32409	6562.1	6280	1.04492	0.015935	1600	1551	1.03159
ZK669.3	14	15	19	22	26	19	0.65208	0.79355	0	1369	1725	2662	5965	5609	4672	0.39642	6840.6	6583	1.03913	0.015942	1600.5	1552	1.03125
F26F4.6	18	44	31	46	48	20	1.3536	0.12553	-0.63227	222	5249	5401	7112	2085	1933	0.072692	3760.7	3239	1.16107	0.015961	1601.6	1553	1.03129
F12A10.8	12	16	16	22	23	16	0.87447	0.52356	0	763	3095	2669	6571	4239	4665	0.32953	6587.2	6306	1.04459	0.015984	1603.1	1554	1.0316
C55B7.9	17	23	44	37	31	33	1.122	0.43063	-0.41504	400	3647	4321	6934	3687	3013	0.19535	5681	5317	1.06846	0.015986	1603.2	1555	1.031
Y17G7B.6	22	9	18	28	17	23	0.34792	0.91754	0.35364	2833	1278	1747	4501	6056	5587	0.38621	6807.6	6540	1.04092	0.016041	1606.6	1556	1.03252
F15B10.3	50	27	215	51	76	154	0.028569	1.493	-0.48141	4855	280	4655	2479	7054	2679	0.11881	4702.6	4226	1.11278	0.016048	1607.1	1557	1.03218
ZK1127.1	37	31	34	64	41	44	0.79055	0.40336	0.37197	969	3821	1710	6365	3513	5624	0.31892	6537.7	6260	1.04436	0.016057	1607.6	1558	1.03184
C16C10.10	37	49	66	84	62	49	1.1829	0.33949	-0.42968	346	4168	4404	6988	3166	2930	0.16439	5346.1	4961	1.07763	0.016107	1610.8	1559	1.03323
R166.4	97	49	53	187	87	27	0.94698	0.82823	-0.97303	627	1577	6429	6707	5757	905	0.088619	4131.6	3641	1.13474	0.016121	1611.7	1560	1.03314
W06D11.3	19	9	23	22	25	14	0.2115	1.4739	-0.71621	3717	298	5740	3617	7036	1594	0.10288	4419.8	3940	1.12178	0.016124	1611.9	1561	1.03261
Y47H9B.2	103	99	40	141	67	160	0.45305	-0.56327	2	2241	6854	415	5093	480	6919	0.042896	2863.1	2360	1.21318	0.016165	1614.4	1562	1.03355
F10F2.2	95	73	38	92	101	185	-0.046294	0.46839	2.2835	5274	3434	352	2060	3900	6982	0.14225	5059.8	4640	1.09047	0.016167	1614.5	1563	1.03295
F58G11.3	83	109	58	135	123	106	0.70178	0.17433	0.86994	1211	5020	1050	6123	2314	6284	0.2258	5952.4	5615	1.06009	0.016188	1615.8	1564	1.03312
R148.5	22	13	19	19	30	24	-0.2115	1.2065	0.33703	5933	606	1776	1401	6728	5558	0.13286	4924.2	4485	1.09793	0.016194	1616.2	1565	1.03272
C50C3.1	24	10	27	25	28	19	0.058894	1.4854	-0.50696	4695	284	4795	2639	7050	2539	0.1198	4719	4243	1.11218	0.016214	1617.5	1566	1.03289
T13H5.7	23	22	30	42	32	29	0.86876	0.54057	-0.04891	773	2988	2770	6561	4346	4564	0.33004	6589.4	6310	1.04428	0.016225	1618.1	1567	1.03261
K07C11.3	25	28	43	44	50	31	0.81558	0.8365	-0.47207	900	1540	4617	6434	5794	2717	0.25686	6183	5871	1.05314	0.016228	1618.3	1568	1.03208
T05F1.2	590	603	284	724	560	1443	0.29527	-0.10673	2.3451	3150	6030	337	4184	1304	6997	0.096814	4301.7	3821	1.1258	0.016234	1618.7	1569	1.03168
D1007.16	42	49	74	77	87	48	0.87447	0.82823	-0.62449	756	1578	5367	6578	5756	1967	0.18887	5616.3	5253	1.06916	0.016237	1618.9	1570	1.03115
C01H6.7	690	431	165	670	219	1607	-0.042435	-0.97676	3.2838	5254	7140	171	2080	194	7163	0.0073302	966.58	1030	0.938427	0.016268	1620.8	1571	1.0317
K04G7.3	48	30	51	76	63	31	0.66297	1.0704	-0.71823	1319	849	5747	6015	6485	1587	0.15699	5255.2	4853	1.08288	0.016321	1624.1	1572	1.03314
C37H5.9	242	301	462	367	593	379	0.60077	0.97827	-0.2857	1564	1112	3702	5770	6222	3632	0.33068	6592.3	6317	1.04358	0.016328	1624.5	1573	1.03274
C27B7.8	156	81	142	261	148	109	0.7425	0.8696	-0.38156	1088	1422	4164	6246	5912	3170	0.29686	6425.4	6141	1.04631	0.016338	1625.1	1574	1.03247
R07H5.4	34	22	42	40	48	44	0.23447	1.1255	0.067114	3549	747	2432	3785	6587	4902	0.30994	6493.7	6214	1.04501	0.016351	1626	1575	1.03238
C50F4.1	47	25	36	45	65	32	-0.062736	1.3785	-0.16993	5340	375	3225	1994	6959	4109	0.1446	5092.3	4675	1.08926	0.016378	1627.6	1576	1.03274
Y41C4A.6	87	127	184	133	215	199	0.61234	0.75951	0.11306	1511	1869	2287	5823	5465	5047	0.40731	6873.9	6628	1.0371	0.016379	1627.7	1577	1.03215
K08F4.3	24	23	39	42	42	27	0.80735	0.86876	-0.53051	922	1425	4923	6412	5909	2411	0.23166	5999.2	5675	1.05713	0.016403	1629.2	1578	1.03245
F44G4.3	31	30	61	53	53	48	0.77372	0.82103	-0.34577	1014	1603	3981	6320	5731	3353	0.30799	6483.8	6204	1.0451	0.01641	1629.7	1579	1.03211
B0252.4	44	28	50	67	52	45	0.60666	0.89308	-0.152	1532	1340	3153	5802	5994	4181	0.36875	6746.8	6480	1.04117	0.016415	1629.9	1580	1.03158
Y92C3B.1	6351	5257	3743	7181	7118	13808	0.1772	0.43723	1.8832	3945	3601	456	3389	3733	6878	0.22067	5910	5569	1.06123	0.016428	1630.8	1581	1.0315
Y80D3A.3	15	15	22	18	33	22	0.26303	1.1375	0	3371	725	2651	3963	6609	4683	0.31106	6499.3	6225	1.04406	0.016431	1630.9	1582	1.03091
T28D9.11	78	48	56	127	95	39	0.70328	0.98489	-0.52195	1208	1102	4868	6126	6232	2466	0.23875	6053.7	5740	1.05465	0.016434	1631.1	1583	1.03039
C32H11.12	127	68	136	189	160	51	0.57356	1.2345	-1.415	1688	552	6969	5646	6782	365	0.035444	2576.1	2144	1.20154	0.016468	1633.2	1584	1.03106
C14B1.12	1423	1362	875	1824	1679	2761	0.35817	0.30188	1.6578	2770	4387	535	4564	2947	6799	0.23191	6001.1	5679	1.05672	0.016488	1634.4	1585	1.03117
F37C4.5	3987	4107	5487	5529	7841	5684	0.47171	0.93295	0.050889	2159	1216	2478	5175	6118	4856	0.3899	6819.7	6555	1.04038	0.016498	1635.1	1586	1.03096
VW02B12L.4	92	84	124	146	154	104	0.66626	0.87447	-0.25376	1307	1397	3565	6027	5937	3769	0.34202	6641.6	6375	1.04182	0.016508	1635.6	1587	1.03062
F26F4.8	18	10	19	25	21	16	0.47393	1.0704	-0.24793	2149	855	3547	5185	6479	3787	0.32263	6555.2	6272	1.04515	0.016528	1636.9	1588	1.03079
R05D11.8	30	42	55	74	49	36	1.3026	0.22239	-0.61143	257	4785	5311	7077	2549	2023	0.092549	4214.7	3736	1.12813	0.016563	1639.1	1589	1.03153
Y46E12BL.1	120	77	72	211	132	56	0.81421	0.77761	-0.36257	903	1782	4061	6431	5552	3273	0.29637	6422.8	6138	1.0464	0.016572	1639.6	1590	1.03119
C09B8.1	23	28	15	36	19	38	0.64636	-0.55943	1.341	1395	6849	684	5939	485	6650	0.048577	3061.6	2538	1.2063	0.016573	1639.7	1591	1.03061
C10F3.5	21	17	35	34	26	40	0.69515	0.61298	0.19265	1227	2586	2061	6107	4748	5273	0.38775	6812.7	6545	1.0409	0.016585	1640.4	1592	1.0304
C55C3.6	15	11	5	11	13	40	-0.44746	0.24101	3	6538	4697	213	796	2637	7121	0.037907	2674.7	2214	1.20808	0.016588	1640.6	1593	1.02988
M117.2	2151	1593	1594	2357	1520	10359	0.13194	-0.067675	2.7002	4232	5900	262	3102	1434	7072	0.079779	3933	3421	1.14966	0.01659	1640.7	1594	1.0293
C26H9A.1	40	44	62	80	58	55	1	0.39855	-0.17284	525	3847	3241	6809	3487	4093	0.24645	6110.3	5802	1.05314	0.0166	1641.4	1595	1.02909
C53B4.6	19	20	19	24	42	19	0.33703	1.0704	0	2908	853	2640	4426	6481	4694	0.34147	6639.3	6372	1.04195	0.016607	1641.8	1596	1.0287
F13H8.2	18	20	37	31	35	29	0.78427	0.80735	-0.35147	982	1661	4016	6352	5673	3318	0.30322	6459.2	6175	1.04602	0.016612	1642.1	1597	1.02824
C02B10.1	1485	1471	701	1867	1438	3083	0.33026	-0.032734	2.1368	2943	5818	383	4391	1516	6951	0.11735	4678.1	4194	1.11543	0.016631	1643.2	1598	1.02829
C18B12.6	46	48	6	38	20	68	-0.27563	-1.263	3.5025	6129	7233	148	1205	101	7186	0.0022179	418	655	0.638168	0.016639	1643.7	1599	1.02795
Y34D9B.1	113	107	111	137	167	238	0.27785	0.64224	1.1004	3256	2437	828	4078	4897	6506	0.32949	6587	6305	1.04473	0.016662	1645.2	1600	1.02825
T28F3.4	12	10	4	17	11	11	0.5025	0.1375	1.4594	2025	5201	624	5309	2133	6710	0.1927	5654.8	5286	1.06977	0.016667	1645.4	1601	1.02773
M7.5	24	7	28	32	18	12	0.41504	1.3626	-1.2224	2450	394	6815	4884	6940	519	0.044613	2924.8	2416	1.2106	0.016683	1646.5	1602	1.02778
ZK770.3	18	9	23	29	16	20	0.68806	0.83007	-0.20163	1248	1574	3353	6086	5760	3981	0.35392	6690.3	6422	1.04178	0.016704	1647.7	1603	1.02789
T01C8.5	18	17	15	32	26	14	0.83007	0.61298	-0.099536	862	2588	2954	6472	4746	4380	0.34119	6638.1	6370	1.04209	0.016712	1648.2	1604	1.02756
F37C12.2	18	23	46	39	36	21	1.1155	0.64636	-1.1312	407	2418	6708	6927	4916	626	0.054061	3239.2	2700	1.1997	0.016742	1650	1605	1.02804
Y54E10BR.6	267	65	50	503	91	47	0.91372	0.48543	-0.089267	682	3322	2914	6652	4012	4420	0.29915	6437.7	6151	1.04661	0.016743	1650.1	1606	1.02746
Y40B10A.8	9	12	17	17	19	13	0.91754	0.66297	-0.38702	676	2327	4198	6658	5007	3136	0.26513	6237.6	5932	1.05152	0.016747	1650.3	1607	1.02694
F32E10.2	537	448	139	599	396	906	0.15763	-0.178	2.7044	4075	6233	260	3259	1101	7074	0.064371	3541.5	3003	1.17932	0.016748	1650.4	1608	1.02637
ZK354.5	4	29	33	12	15	11	1.585	-0.95109	-1.585	131	7131	7075	7203	203	259	0.00096043	224.62	483	0.465052	0.016761	1651.2	1609	1.02623
C36C5.5	19	16	13	24	44	3	0.33703	1.4594	-2.1155	2909	314	7238	4425	7020	96	0.0075627	987.01	1039	0.949962	0.016767	1651.5	1610	1.02578
F37D6.3	57	51	70	63	104	93	0.14439	1.028	0.40988	4148	967	1649	3186	6367	5685	0.29246	6401.3	6111	1.0475	0.016774	1652	1611	1.02545
M01E11.4	48	46	48	65	100	39	0.43741	1.1203	-0.29956	2322	758	3758	5012	6576	3576	0.2989	6436.4	6148	1.04691	0.016774	1652	1612	1.02481
Y105E8A.2	97	72	78	103	113	219	0.086588	0.65025	1.4894	4519	2398	611	2815	4936	6723	0.2369	6039.7	5727	1.0546	0.016791	1653	1613	1.0248
K10B3.1	385	420	460	560	671	625	0.54057	0.67592	0.44222	1833	2269	1592	5501	5065	5742	0.40573	6869.2	6617	1.03811	0.016792	1653.1	1614	1.02423
F10B5.5	58	34	50	91	72	30	0.64981	1.0825	-0.73697	1382	827	5796	5952	6507	1538	0.15106	5179.1	4764	1.08713	0.0168	1653.6	1615	1.0239
C27F2.10	12	13	13	24	16	13	1	0.29956	0	563	4397	2678	6771	2937	4656	0.23481	6023.7	5703	1.05623	0.016812	1654.3	1616	1.0237
F11A10.2	66	30	48	90	57	51	0.44746	0.926	0.087463	2269	1242	2358	5065	6092	4976	0.38938	6818	6551	1.04076	0.016852	1656.8	1617	1.02461
Y43F4B.10	1777	1659	704	2001	1817	3879	0.17128	0.13124	2.462	3989	5223	319	3345	2111	7015	0.12562	4813	4355	1.10517	0.016855	1656.9	1618	1.02404
Y54F10BM.9	24	12	3	21	11	27	-0.19265	-0.12553	3.1699	5874	6098	186	1460	1236	7148	0.032712	2461.6	2060	1.19495	0.016896	1659.4	1619	1.02495
C13F10.6	31	14	30	37	39	14	0.25526	1.478	-1.0995	3421	293	6656	3913	7041	678	0.047373	3020.9	2497	1.20981	0.01692	1660.9	1620	1.02525
W01F3.2	24	27	24	37	50	21	0.62449	0.88897	-0.19265	1471	1365	3323	5863	5969	4011	0.35598	6698.4	6432	1.04142	0.016921	1661	1621	1.02468
F25H2.13	21	29	17	34	60	10	0.69515	1.0489	-0.76553	1228	922	5899	6106	6412	1435	0.14248	5063	4648	1.08929	0.016938	1662	1622	1.02466
F54C8.5	30	13	40	40	32	23	0.41504	1.2996	-0.79837	2441	457	5988	4893	6877	1346	0.11486	4635.8	4144	1.11868	0.01694	1662.1	1623	1.02409
F45H10.2	3857	2839	1688	4385	2421	10558	0.1851	-0.22978	2.6449	3889	6345	271	3445	989	7063	0.061028	3447.4	2891	1.19246	0.016959	1663.3	1624	1.0242
K04D7.2	34	14	21	40	29	24	0.23447	1.0506	0.19265	3550	915	2062	3784	6419	5272	0.32475	6565.2	6283	1.04491	0.016986	1664.9	1625	1.02455
T21G5.5	15	8	11	22	13	14	0.55254	0.70044	0.34792	1777	2144	1763	5557	5190	5571	0.40747	6874.3	6631	1.03669	0.017034	1667.8	1626	1.02571
C26B2.7	62	35	54	79	74	51	0.34958	1.0802	-0.082462	2815	829	2880	4519	6505	4454	0.33204	6598.4	6326	1.04306	0.017044	1668.5	1627	1.02551
F21G4.2	60	62	63	100	82	85	0.73697	0.40336	0.43211	1096	3820	1606	6238	3514	5728	0.31842	6535.4	6257	1.04449	0.017052	1668.9	1628	1.02512
Y54F10AM.5	280	210	79	266	185	678	-0.074001	-0.18286	3.1014	5386	6247	200	1948	1087	7134	0.03831	2690.5	2230	1.2065	0.017066	1669.8	1629	1.02505
B0035.6	26	16	12	35	27	17	0.42884	0.75489	0.5025	2367	1902	1499	4967	5432	5835	0.39925	6849.5	6591	1.03922	0.017115	1672.8	1630	1.02626
C16C8.18	19	47	10	29	29	27	0.61005	-0.69661	1.433	1518	6977	638	5816	357	6696	0.035258	2568.5	2138	1.20136	0.017136	1674.1	1631	1.02643
T05H10.6	192	179	218	309	312	194	0.6865	0.80159	-0.16827	1250	1681	3216	6084	5653	4118	0.35918	6710.9	6442	1.04174	0.017138	1674.1	1632	1.0258
F12E12.11	52	27	27	21	42	119	-1.3081	0.63743	2.1399	7214	2459	381	120	4875	6953	0.010315	1211.9	1183	1.02443	0.01714	1674.3	1633	1.02529
C41D11.2	59	67	62	99	124	45	0.74671	0.88811	-0.46234	1085	1367	4562	6249	5967	2772	0.26213	6218.1	5915	1.05124	0.01716	1675.5	1634	1.0254
T07D4.4	37	40	23	50	74	26	0.4344	0.88753	0.17688	2342	1368	2114	4992	5966	5220	0.39426	6833.8	6575	1.03936	0.017176	1676.5	1635	1.02538
F37B1.1	632	713	399	632	1070	1343	0	0.58564	1.751	4960	2701	507	2374	4633	6827	0.19043	5632.1	5265	1.06972	0.017225	1679.5	1636	1.02659
R04F11.5	49	43	36	57	87	44	0.21818	1.0167	0.28951	3667	999	1857	3667	6335	5477	0.32267	6555.4	6273	1.04502	0.017252	1681.1	1637	1.02694
F32D8.9	9	13	13	15	17	18	0.73697	0.38702	0.46949	1120	3924	1548	6214	3410	5786	0.31093	6498.6	6224	1.04412	0.017253	1681.1	1638	1.02631
ZK1320.11	51	53	54	66	102	61	0.37197	0.9445	0.17585	2696	1192	2118	4638	6142	5216	0.37682	6775.6	6502	1.04208	0.017261	1681.6	1639	1.02599
F22D6.3	140	134	125	208	182	216	0.57116	0.44171	0.7891	1695	3573	1124	5639	3761	6210	0.334	6607.1	6338	1.04246	0.017263	1681.7	1640	1.02543
K03H1.13	11	12	10	11	24	16	0	1	0.67807	5089	1082	1238	2245	6252	6096	0.21699	5878.9	5529	1.06328	0.017288	1683.2	1641	1.02572
M04B2.4	14	14	15	30	13	15	1.0995	-0.10692	0	424	6036	2672	6910	1298	4662	0.10604	4479	3983	1.12453	0.017342	1686.6	1642	1.02716
F44B9.7	35	31	44	59	51	40	0.75336	0.71823	-0.1375	1071	2058	3105	6263	5276	4229	0.35439	6692.2	6427	1.04126	0.017356	1687.4	1643	1.02702
R13H4.2	17	10	13	24	19	13	0.4975	0.926	0	2052	1250	2675	5282	6084	4659	0.3797	6785.6	6513	1.04185	0.017401	1690.1	1644	1.02804
JC8.5	30	9	19	36	21	16	0.26303	1.2224	-0.24793	3368	575	3544	3966	6759	3790	0.25765	6188.3	5878	1.05279	0.017406	1690.4	1645	1.0276
C02F4.1	65	52	41	96	92	42	0.56259	0.82312	0.034765	1721	1589	2515	5613	5745	4819	0.39409	6833.2	6574	1.03943	0.017442	1692.5	1646	1.02825
F10G8.9	12	10	17	18	16	21	0.58496	0.67807	0.30485	1656	2263	1837	5678	5071	5497	0.40139	6856.1	6603	1.03833	0.017459	1693.5	1647	1.02823
T14G10.7	55	70	52	93	104	56	0.7578	0.57116	0.10692	1060	2826	2299	6274	4508	5035	0.36115	6718.4	6450	1.04161	0.017465	1693.9	1648	1.02785
K08E4.1	92	82	79	131	151	81	0.50986	0.88085	0.036069	1984	1387	2512	5350	5947	4822	0.38908	6817	6549	1.04092	0.01753	1697.8	1649	1.02959
F01F1.14	34	26	32	45	57	26	0.40439	1.1325	-0.29956	2498	736	3760	4836	6598	3574	0.28921	6383.1	6083	1.04933	0.017531	1697.8	1650	1.02897
W06B11.1	19	10	11	26	13	25	0.45251	0.37851	1.1844	2247	3971	776	5087	3363	6558	0.28452	6356.3	6058	1.04924	0.01756	1699.6	1651	1.02944
T01H3.3	37	24	36	60	40	34	0.69744	0.73697	-0.082462	1221	1971	2883	6113	5363	4451	0.37006	6751.6	6484	1.04127	0.017596	1701.7	1652	1.03008
Y38E10A.11	100	110	96	118	181	188	0.23879	0.71849	0.96963	3520	2056	960	3814	5278	6374	0.3254	6568.2	6288	1.04456	0.017619	1703.1	1653	1.03031
C25A1.11	96	93	65	141	124	118	0.55459	0.41504	0.86028	1763	3734	1058	5571	3600	6276	0.31921	6539.1	6263	1.04408	0.017663	1705.7	1654	1.03126
MTCE.23	3003	1430	2924	3649	3393	2285	0.2811	1.2465	-0.35575	3229	535	4035	4105	6799	3299	0.2335	6013.6	5691	1.05669	0.017677	1706.6	1655	1.03118
F56G4.5	965	879	632	1183	1256	1556	0.29385	0.5149	1.2998	3160	3133	705	4174	4201	6629	0.29479	6414.2	6131	1.04619	0.017701	1708	1656	1.0314
K11E4.4	10	11	11	19	13	12	0.926	0.24101	0.12553	661	4701	2247	6673	2633	5087	0.22667	5959.4	5630	1.05851	0.017707	1708.4	1657	1.03102
F42G8.10	3421	3383	3184	4101	5272	6759	0.26156	0.64005	1.086	3388	2448	843	3946	4886	6491	0.31738	6530.3	6254	1.04418	0.017731	1709.8	1658	1.03124
ZK1098.8	189	165	73	207	165	436	0.13124	0	2.5784	4239	5651	292	3095	1683	7042	0.093024	4224.6	3749	1.12686	0.017739	1710.2	1659	1.03086
C56C10.9	107	89	152	151	187	119	0.49694	1.0712	-0.35311	2054	847	4021	5280	6487	3313	0.28778	6375	6078	1.04886	0.017741	1710.3	1660	1.0303
F13G3.10	138	86	139	174	173	147	0.33442	1.0084	0.080731	2923	1007	2380	4411	6327	4954	0.35063	6677.2	6406	1.04234	0.017766	1711.8	1661	1.03058
H31G24.4	60	44	130	91	92	87	0.6009	1.0641	-0.57942	1563	871	5148	5771	6463	2186	0.20677	5788.7	5427	1.06665	0.017773	1712.3	1662	1.03026
B0252.3	31	22	26	51	42	18	0.71823	0.93289	-0.53051	1165	1222	4924	6169	6112	2410	0.23045	5989.6	5659	1.05842	0.017777	1712.5	1663	1.02977
F53E2.1	22	23	18	34	36	21	0.62803	0.64636	0.22239	1452	2419	1998	5882	4915	5336	0.39122	6824	6561	1.04009	0.017797	1713.7	1664	1.02987
T20D3.7	23	28	35	49	42	20	1.0911	0.58496	-0.80735	428	2729	6017	6906	4605	1317	0.10622	4482.2	3990	1.12336	0.017823	1715.2	1665	1.03015
F41E6.5	171	163	207	209	276	345	0.28951	0.7598	0.73697	3175	1868	1188	4159	5466	6146	0.35433	6691.9	6426	1.04138	0.017869	1718	1666	1.03121
F22D3.1	70	37	46	121	71	26	0.78958	0.94029	-0.82312	970	1201	6051	6364	6133	1283	0.12699	4834.5	4376	1.10478	0.017877	1718.4	1667	1.03083
Y77E11A.1	20	18	17	38	19	20	0.926	0.078003	0.23447	658	5431	1975	6676	1903	5359	0.17266	5442	5053	1.07698	0.017899	1719.8	1668	1.03106
Y71A12B.13	8	9	8	11	12	17	0.45943	0.41504	1.0875	2223	3775	842	5111	3559	6492	0.29948	6439.5	6155	1.04622	0.017919	1721	1669	1.03116
B0464.4	38	21	21	54	34	28	0.50696	0.69515	0.41504	2000	2167	1632	5334	5167	5702	0.39854	6847.3	6590	1.03904	0.017938	1722	1670	1.03114
Y71G12B.14	378	187	125	289	189	1088	-0.38732	0.015348	3.1217	6411	5632	196	923	1702	7138	0.028438	2271	1912	1.18776	0.017947	1722.6	1671	1.03088
F46H6.1	40	23	41	69	43	26	0.7866	0.9027	-0.65711	978	1315	5503	6356	6019	1831	0.17764	5497.5	5119	1.07394	0.017948	1722.7	1672	1.03032
F29B9.10	21	34	32	38	56	24	0.85561	0.71989	-0.41504	802	2044	4319	6532	5290	3015	0.26421	6231.6	5926	1.05157	0.017955	1723.1	1673	1.02995
Y45F3A.3	15	29	15	24	32	27	0.67807	0.14202	0.848	1278	5174	1071	6056	2160	6263	0.20777	5797.7	5444	1.06497	0.01796	1723.3	1674	1.02945
F54F2.8	54	43	63	100	75	38	0.88897	0.80255	-0.72935	731	1676	5781	6603	5658	1553	0.14714	5126.9	4712	1.08805	0.017962	1723.5	1675	1.02896
Y59A8B.20	24	30	40	35	65	27	0.54432	1.1155	-0.56704	1820	764	5101	5514	6570	2233	0.20515	5773.9	5408	1.06766	0.017988	1725	1676	1.02924
C49C8.3	24	9	24	13	27	18	-0.88452	1.585	-0.41504	7050	232	4337	284	7102	2997	0.01533	1561.8	1425	1.096	0.01799	1725.1	1677	1.02868
Y53C12B.7	51	36	35	88	52	37	0.78701	0.53051	0.08017	977	3048	2383	6357	4286	4951	0.3421	6642	6376	1.04172	0.017997	1725.5	1678	1.02831
MTCE.21	1457	489	1119	2043	1105	750	0.48769	1.1761	-0.57725	2088	661	5143	5246	6673	2191	0.19451	5672.7	5306	1.06911	0.018001	1725.8	1679	1.02787
Y82E9BR.16	1169	1438	797	1683	2435	931	0.52576	0.75986	0.2242	1911	1867	1991	5423	5467	5343	0.40172	6857.1	6605	1.03817	0.018015	1726.6	1680	1.02774
C12D8.11	56	44	98	70	99	82	0.32193	1.1699	-0.25716	2980	667	3580	4354	6667	3754	0.27636	6307.9	6009	1.04974	0.018046	1728.4	1681	1.0282
R186.6	74	97	108	116	140	141	0.64853	0.52937	0.38466	1385	3061	1686	5949	4273	5648	0.3641	6729.6	6456	1.04238	0.018127	1733.2	1682	1.03044
D2005.3	72	79	114	111	150	91	0.62449	0.92504	-0.3251	1468	1254	3890	5866	6080	3444	0.3115	6501.5	6228	1.04391	0.018161	1735.2	1683	1.03102
F32H2.1	107	94	58	128	81	297	0.25853	-0.21474	2.3563	3406	6313	334	3928	1021	7000	0.071195	3722.8	3205	1.16156	0.018213	1738.3	1684	1.03224
F46G10.1	105	104	156	155	208	120	0.56188	1	-0.37851	1722	1010	4133	5612	6324	3201	0.2881	6376.9	6080	1.04883	0.01823	1739.3	1685	1.03223
D1014.3	73	62	141	104	131	105	0.51062	1.0792	-0.42531	1978	831	4376	5356	6503	2958	0.26128	6212.5	5910	1.05118	0.018241	1740	1686	1.03203
C15H9.1	47	29	45	56	62	45	0.25277	1.0962	0	3439	803	2606	3895	6531	4728	0.30501	6468.6	6194	1.04433	0.018251	1740.5	1687	1.03171
H28O16.1	727	722	713	997	886	1712	0.45564	0.29531	1.2637	2235	4417	730	5099	2917	6604	0.24911	6129.2	5820	1.05313	0.018276	1742	1688	1.03199
F21F3.7	29	20	27	46	39	19	0.66558	0.96347	-0.50696	1313	1145	4794	6021	6189	2540	0.24004	6063.3	5753	1.05394	0.018278	1742.1	1689	1.03144
ZK512.7	25	21	10	34	30	19	0.44361	0.51457	0.926	2291	3149	1000	5043	4185	6334	0.33901	6628.9	6364	1.04162	0.018296	1743.2	1690	1.03148
F40F11.4	11	9	18	14	20	15	0.34792	1.152	-0.26303	2835	706	3615	4499	6628	3719	0.28124	6337.2	6035	1.05007	0.018349	1746.3	1691	1.0327
T11B7.5	189	178	188	214	294	380	0.17922	0.72394	1.0153	3936	2029	906	3398	5305	6428	0.29386	6409.1	6124	1.04655	0.018349	1746.3	1692	1.03209
Y39B6A.34	23	17	25	15	26	101	-0.61667	0.61298	2.0144	6795	2585	412	539	4749	6922	0.044934	2936.2	2421	1.2128	0.018353	1746.5	1693	1.0316
F31C3.1	9784	9618	13691	12785	18987	14091	0.38596	0.9812	0.041546	2613	1108	2502	4721	6226	4832	0.36018	6714.7	6448	1.04136	0.018371	1747.5	1694	1.03158
MTCE.31	1186	529	1194	1386	1333	852	0.22482	1.3333	-0.48688	3618	427	4690	3716	6907	2644	0.1721	5435.7	5048	1.0768	0.018375	1747.8	1695	1.03115
C45G9.2	16	26	18	31	35	16	0.9542	0.42884	-0.16993	614	3660	3231	6720	3674	4103	0.2569	6183.2	5872	1.053	0.018414	1750.1	1696	1.0319
C17H12.13	276	229	283	367	469	259	0.41111	1.0342	-0.12785	2469	957	3075	4865	6377	4259	0.33509	6611.8	6345	1.04205	0.018426	1750.8	1697	1.0317
C49F5.6	12	10	14	25	12	12	1.0589	0.26303	-0.22239	461	4589	3440	6873	2745	3894	0.18631	5590	5214	1.07211	0.018456	1752.5	1698	1.0321
C46E10.4	27	26	9	28	13	71	0.052467	-1	2.9798	4727	7150	216	2607	184	7118	0.0086591	1080	1091	0.989918	0.018514	1755.9	1699	1.03349
B0414.5	34	19	17	54	29	19	0.66742	0.61005	0.16046	1304	2607	2150	6030	4727	5184	0.37473	6768.3	6496	1.04192	0.018536	1757.1	1700	1.03359
T27F2.1	1330	1271	451	1368	1323	2784	0.040642	0.057849	2.626	4792	5510	277	2542	1824	7057	0.08298	4006.9	3511	1.14124	0.018548	1757.9	1701	1.03345
F47B10.1	30	27	33	53	40	31	0.82103	0.56704	-0.090198	881	2850	2917	6453	4484	4417	0.32412	6562.2	6281	1.04477	0.018574	1759.4	1702	1.03373
C42C1.10	20	19	29	33	28	32	0.72247	0.55943	0.14202	1152	2885	2204	6182	4449	5130	0.35782	6705.6	6437	1.04173	0.018577	1759.5	1703	1.03318
D2013.9	29	11	17	35	27	12	0.2713	1.2955	-0.5025	3311	464	4769	4023	6870	2565	0.17978	5520.9	5142	1.07369	0.018581	1759.7	1704	1.03269
C27D6.4	42	26	45	51	53	48	0.28011	1.0275	0.093109	3240	968	2338	4094	6366	4996	0.33021	6590.2	6311	1.04424	0.018596	1760.6	1705	1.03261
F52H2.5	14	18	23	20	33	23	0.51457	0.87447	0	1964	1410	2648	5370	5924	4686	0.37805	6779.9	6505	1.04226	0.018597	1760.7	1706	1.03206
W02D3.1	37	39	44	65	64	35	0.81291	0.7146	-0.33015	907	2073	3904	6427	5261	3430	0.29412	6410.6	6125	1.04663	0.018615	1761.8	1707	1.0321
F12B6.2	25	19	14	32	27	30	0.35614	0.50696	1.0995	2775	3191	829	4559	4143	6505	0.31159	6501.9	6229	1.04381	0.018617	1761.8	1708	1.0315
F13G11.3	259	141	245	328	303	218	0.34074	1.1036	-0.16845	2882	792	3217	4452	6542	4117	0.30409	6463.7	6186	1.04489	0.018622	1762.2	1709	1.03113
Y4C6A.3	16	12	23	19	28	19	0.24793	1.2224	-0.27563	3465	578	3667	3869	6756	3667	0.24308	6085.9	5778	1.05329	0.018625	1762.3	1710	1.03058
Y48E1B.14	103	66	44	102	97	152	-0.014075	0.55552	1.7885	5133	2898	495	2201	4436	6839	0.16934	5404	5020	1.07649	0.018674	1765.2	1711	1.03168
W04D2.5	104	74	70	135	85	213	0.37638	0.19994	1.6054	2677	4890	563	4657	2444	6771	0.19544	5681.9	5318	1.06843	0.01869	1766.1	1712	1.0316
F13D12.5	26	28	25	29	27	142	0.15754	-0.052467	2.5059	4078	5850	309	3256	1484	7025	0.086083	4076.3	3580	1.13863	0.018695	1766.4	1713	1.03117
W03F9.2	22	12	18	18	29	19	-0.28951	1.273	0.078003	6167	500	2391	1167	6834	4943	0.099975	4364	3890	1.12185	0.018697	1766.5	1714	1.03063
Y37D8A.25	56	27	17	82	32	35	0.5502	0.24511	1.0418	1787	4673	884	5547	2661	6450	0.24144	6073.8	5767	1.0532	0.018721	1767.9	1715	1.03085
B0035.2	58	37	78	82	86	43	0.49957	1.2168	-0.85914	2037	590	6151	5297	6744	1183	0.10717	4499.8	4008	1.1227	0.018748	1769.4	1716	1.03112
K07C5.2	18	12	13	24	18	23	0.41504	0.58496	0.82312	2455	2755	1093	4879	4579	6241	0.3536	6689.1	6419	1.04208	0.018748	1769.4	1717	1.03052
M01F1.6	33	27	17	49	46	18	0.57032	0.76867	0.082462	1699	1834	2373	5635	5500	4961	0.38992	6819.8	6556	1.04024	0.018752	1769.7	1718	1.03009
D1007.14	27	35	24	40	59	26	0.56704	0.75336	0.11548	1705	1911	2272	5629	5423	5062	0.39188	6826.1	6565	1.03977	0.018774	1770.9	1719	1.03019
W05H9.1	134	233	132	201	440	110	0.58496	0.91717	-0.26303	1603	1286	3595	5731	6048	3739	0.32866	6583.2	6302	1.04462	0.018794	1772.2	1720	1.03035
C52E12.3	44	51	56	81	78	45	0.88042	0.61298	-0.3155	747	2583	3841	6587	4751	3493	0.27722	6313.1	6015	1.04956	0.018795	1772.2	1721	1.02975
T05B9.1	168	166	206	243	309	192	0.5325	0.89642	-0.10154	1877	1331	2967	5457	6003	4367	0.36279	6724.7	6453	1.0421	0.018798	1772.4	1722	1.02927
C18F10.7	38	27	52	67	51	25	0.81816	0.91754	-1.0566	887	1269	6593	6447	6065	741	0.073479	3780.5	3257	1.16073	0.01882	1773.7	1723	1.02943
T04A8.8	82	74	82	124	135	72	0.59664	0.86736	-0.18763	1578	1427	3296	5756	5907	4038	0.34818	6667.2	6398	1.04208	0.018822	1773.8	1724	1.02889
ZC412.3	25	14	48	20	38	40	-0.32193	1.4406	-0.26303	6256	329	3607	1078	7005	3727	0.071374	3727.3	3208	1.16188	0.018828	1774.1	1725	1.02846
R05D3.9	37	32	48	71	55	23	0.94029	0.78136	-1.0614	638	1768	6598	6696	5566	736	0.069565	3680.7	3165	1.16294	0.018874	1776.8	1726	1.02943
T26H5.9	129	68	172	151	181	103	0.22718	1.4124	-0.73976	3599	355	5833	3735	6979	1501	0.099225	4349.4	3874	1.12272	0.0189	1778.3	1727	1.0297
MTCE.11	1616	828	1861	2285	1747	1385	0.49977	1.0772	-0.42619	2035	836	4383	5299	6498	2951	0.25769	6188.5	5880	1.05247	0.01891	1778.9	1728	1.02946
Y41E3.7	44	47	54	80	62	56	0.8625	0.39961	0.052467	784	3844	2475	6550	3490	4859	0.28169	6339.8	6036	1.05033	0.018916	1779.2	1729	1.02903
T10B5.3	52	23	43	65	48	41	0.32193	1.0614	-0.068713	2989	879	2839	4345	6455	4495	0.31972	6541.6	6265	1.04415	0.018916	1779.2	1730	1.02844
C49C3.4	21	11	17	37	19	12	0.81714	0.7885	-0.5025	895	1747	4771	6439	5587	2563	0.23383	6016.1	5693	1.05675	0.018918	1779.4	1731	1.02796
F23B12.7	588	778	863	828	928	1954	0.49381	0.25435	1.179	2064	4622	782	5270	2712	6552	0.23748	6044.1	5732	1.05445	0.018919	1779.4	1732	1.02737
D1007.5	34	25	33	51	56	15	0.58496	1.1635	-1.1375	1627	684	6713	5707	6650	621	0.059769	3411.1	2867	1.18978	0.018946	1781	1733	1.0277
ZK370.5	38	32	74	62	64	41	0.70627	1	-0.8519	1190	1024	6135	6144	6310	1199	0.11788	4687.2	4208	1.11388	0.018959	1781.7	1734	1.02751
ZK512.4	56	39	77	68	98	50	0.28011	1.3293	-0.62293	3238	431	5362	4096	6903	1972	0.1414	5047.9	4624	1.09167	0.018977	1782.8	1735	1.02755
Y54E10A.14	24	17	26	37	29	25	0.62449	0.77052	-0.056584	1473	1823	2792	5861	5511	4542	0.37205	6758.7	6491	1.04124	0.019013	1784.8	1736	1.02811
F09E8.2	50	45	77	76	80	70	0.60407	0.83007	-0.1375	1545	1565	3103	5789	5769	4231	0.35835	6707.6	6438	1.04188	0.019027	1785.6	1737	1.02798
C47D12.8	127	82	161	186	170	116	0.55047	1.0518	-0.47294	1785	910	4620	5549	6424	2714	0.24535	6102.3	5789	1.05412	0.019032	1785.9	1738	1.02756
R09F10.1	1721	1567	2170	2104	3183	2287	0.28989	1.0224	0.075761	3174	987	2399	4160	6347	4935	0.33045	6591.2	6313	1.04407	0.019059	1787.5	1739	1.02789
F47A4.5	10	14	11	18	18	12	0.848	0.36257	0.12553	826	4062	2246	6508	3272	5088	0.27477	6298.2	5999	1.04987	0.019111	1790.4	1740	1.02897
Y32H12A.3	42	29	16	55	38	38	0.38904	0.38995	1.2479	2593	3898	746	4741	3436	6588	0.27216	6282.1	5983	1.04999	0.019122	1791.1	1741	1.02878
T28F4.6	195	116	139	263	228	132	0.43159	0.97491	-0.074547	2357	1120	2858	4977	6214	4476	0.35106	6678.9	6408	1.04228	0.019134	1791.7	1742	1.02853
F09E5.8	33	22	33	39	53	25	0.24101	1.2685	-0.40054	3504	508	4246	3830	6826	3088	0.20474	5770.1	5402	1.06814	0.019167	1793.6	1743	1.02903
Y61A9LA.11	37	35	85	54	61	88	0.54543	0.80145	0.050041	1811	1682	2482	5523	5652	4852	0.38411	6800.6	6533	1.04096	0.019173	1794	1744	1.02867
K03A1.1	39	46	69	60	92	47	0.62149	1	-0.55394	1477	1019	5029	5857	6315	2305	0.21621	5872.2	5521	1.06361	0.019195	1795.3	1745	1.02883
T08B2.10	18770	31310	6209	17858	35074	38312	-0.071858	0.16378	2.6254	5379	5062	278	1955	2272	7056	0.079482	3926.1	3410	1.15135	0.019197	1795.3	1746	1.02824
R06C7.4	10718	10130	11774	12114	14202	35228	0.17664	0.48746	1.5811	3952	3316	578	3382	4018	6756	0.23282	6008.3	5688	1.05631	0.019209	1796.1	1747	1.02811
C44E4.4	942	826	498	954	1101	2041	0.018262	0.4146	2.0351	4903	3778	409	2431	3556	6925	0.15182	5188.9	4771	1.08759	0.019213	1796.3	1748	1.02763
C06A1.5	248	219	120	282	231	571	0.18536	0.076962	2.2505	3888	5439	359	3446	1895	6975	0.11551	4647	4156	1.11814	0.019253	1798.6	1749	1.02836
Y69H2.10	19	20	41	23	45	35	0.27563	1.1699	-0.22827	3276	670	3460	4058	6664	3874	0.26568	6241.2	5937	1.05124	0.01926	1799	1750	1.028
F43H9.4	24	22	40	38	45	23	0.66297	1.0324	-0.79837	1324	959	5987	6010	6375	1347	0.13088	4894.5	4447	1.10063	0.019278	1800	1751	1.02798
F44E2.8	53	50	53	80	46	119	0.59401	-0.12029	1.1669	1589	6074	788	5745	1260	6546	0.12017	4725.1	4250	1.11179	0.019288	1800.6	1752	1.02774
Y75B8A.17	252	241	54	242	193	415	-0.058417	-0.32043	2.9421	5325	6496	220	2009	838	7114	0.030373	2359.1	1977	1.19327	0.019299	1801.3	1753	1.02755
F46E10.2	110	85	137	101	205	136	-0.12315	1.2701	-0.010569	5607	503	2699	1727	6831	4635	0.13867	5009.1	4579	1.09393	0.019304	1801.5	1754	1.02708
C12D8.1	393	344	357	472	357	1434	0.26426	0.053516	2.006	3341	5522	413	3993	1812	6921	0.12699	4834.5	4375	1.10503	0.019323	1802.6	1755	1.02712
R53.7	23	12	22	25	32	15	0.12029	1.415	-0.55254	4322	351	5024	3012	6983	2310	0.12322	4774.7	4316	1.10628	0.019328	1802.9	1756	1.02671
Y105C5B.13	1880	988	2104	1795	2115	2657	-0.066749	1.0981	0.33666	5356	801	1778	1978	6533	5556	0.18208	5545.5	5163	1.07408	0.019345	1803.8	1757	1.02664
B0361.6	60	45	57	89	99	31	0.56884	1.1375	-0.87869	1702	723	6201	5632	6611	1133	0.10698	4496.3	4004	1.12295	0.019351	1804.2	1758	1.02628
C02F12.4	23	13	24	25	23	42	0.12029	0.82312	0.80735	4320	1593	1109	3014	5741	6225	0.27317	6288.4	5986	1.05052	0.019355	1804.4	1759	1.02581
D1054.2	280	243	195	326	269	810	0.21945	0.14665	2.0544	3660	5150	406	3674	2184	6928	0.14098	5041.9	4614	1.09274	0.019407	1807.4	1760	1.02693
F47G4.7	180	149	188	265	274	169	0.558	0.87886	-0.15371	1743	1389	3166	5591	5945	4168	0.35134	6680	6409	1.04228	0.019439	1809.2	1761	1.02737
F43C11.7	85	46	34	66	34	318	-0.365	-0.4361	3.2254	6362	6695	180	972	639	7154	0.011269	1283.5	1234	1.04011	0.019443	1809.5	1762	1.02696
F21C3.3	36	34	54	57	66	37	0.66297	0.95693	-0.54543	1320	1165	4990	6014	6169	2344	0.22054	5908.9	5566	1.06161	0.019461	1810.5	1763	1.02694
Y41D4B.26	39	25	46	41	56	48	0.07215	1.1635	0.061401	4599	683	2447	2735	6651	4887	0.22545	5949.5	5608	1.0609	0.019493	1812.3	1764	1.02738
C44H4.7	15	9	7	20	14	11	0.41504	0.63743	0.65208	2463	2467	1267	4871	4867	6067	0.36476	6732	6460	1.04211	0.019524	1814.1	1765	1.02782
K08B4.1	29	50	44	69	45	33	1.2505	-0.152	-0.41504	290	6160	4310	7044	1174	3024	0.06342	3515.1	2968	1.18433	0.019526	1814.2	1766	1.02729
F09F7.3	95	140	102	137	191	174	0.52818	0.44815	0.77052	1900	3536	1147	5434	3798	6187	0.32382	6560.8	6278	1.04505	0.019543	1815.1	1767	1.02722
F56D2.1	416	374	116	427	320	770	0.037653	-0.22497	2.7307	4814	6333	253	2520	1001	7081	0.045299	2949	2439	1.2091	0.019561	1816.2	1768	1.02726
Y116A8B.1	50	24	34	27	44	77	-0.88897	0.87447	1.1793	7056	1402	781	278	5932	6553	0.027406	2222.4	1882	1.18087	0.019594	1818	1769	1.0277
B0024.13	27	66	19	39	109	22	0.53051	0.72379	0.2115	1885	2030	2020	5449	5304	5314	0.38949	6818.4	6552	1.04066	0.019603	1818.6	1770	1.02746
T05H4.12	886	617	503	1044	503	2543	0.23674	-0.29471	2.3379	3535	6451	339	3799	883	6995	0.059508	3403.5	2858	1.19087	0.019605	1818.7	1771	1.02693
C09D8.1	20	9	18	21	21	17	0.070389	1.2224	-0.082462	4616	581	2884	2718	6753	4450	0.20714	5792	5434	1.06588	0.019615	1819.3	1772	1.02669
Y73B6BL.38	578	620	366	730	529	1462	0.33683	-0.229	1.998	2913	6343	419	4421	991	6915	0.076832	3862.9	3338	1.15725	0.019634	1820.3	1773	1.02668
C24D10.6	314	212	197	362	224	871	0.20523	0.079434	2.1445	3757	5424	380	3577	1910	6954	0.12049	4730.4	4259	1.11068	0.019638	1820.6	1774	1.02627
T02H6.11	2182	1793	1099	2351	2261	4355	0.10762	0.33459	1.9865	4378	4204	421	2956	3130	6913	0.16221	5319.7	4937	1.07752	0.019651	1821.3	1775	1.02608
Y39A1A.15	34	23	44	53	44	32	0.64046	0.93587	-0.45943	1412	1208	4546	5922	6126	2788	0.2565	6180.5	5869	1.05308	0.019665	1822.1	1776	1.02596
R53.5	273	234	321	288	348	910	0.077168	0.57258	1.5033	4571	2814	604	2763	4520	6730	0.21315	5845.7	5495	1.06382	0.019703	1824.3	1777	1.02662
C12D12.5	23	13	17	20	26	27	-0.20163	1	0.66742	5906	1057	1247	1428	6277	6087	0.13837	5004.8	4567	1.09586	0.019742	1826.5	1778	1.02728
ZK1073.2	38	57	80	67	85	72	0.81816	0.5765	-0.152	886	2793	3147	6448	4541	4187	0.31091	6498.5	6222	1.04444	0.01975	1826.9	1779	1.02693
W06E11.4	33	37	56	60	61	39	0.8625	0.72128	-0.52195	785	2038	4869	6549	5296	2465	0.21682	5877.5	5527	1.06342	0.019755	1827.2	1780	1.02652
Y67A10A.14	15	9	20	14	21	21	-0.099536	1.2224	0.070389	5503	584	2425	1831	6750	4909	0.15387	5215.4	4796	1.08745	0.019764	1827.7	1781	1.02622
CD4.7	61	45	67	106	83	39	0.79718	0.88319	-0.78069	951	1381	5937	6383	5953	1397	0.13462	4950.3	4512	1.09714	0.019774	1828.3	1782	1.02598
C42D4.1	670	536	582	747	802	1471	0.15695	0.58137	1.3377	4086	2775	688	3248	4559	6646	0.24957	6132.5	5823	1.05315	0.019784	1828.8	1783	1.02569
F41E6.2	18	17	16	27	30	15	0.58496	0.81943	-0.093109	1649	1614	2932	5685	5720	4402	0.36302	6725.5	6455	1.04191	0.01979	1829.2	1784	1.02534
F47G9.4	16	11	16	20	27	10	0.32193	1.2955	-0.67807	3007	466	5584	4327	6868	1750	0.13189	4909.7	4464	1.09984	0.019844	1832.2	1785	1.02644
Y87G2A.18	18	13	15	23	25	16	0.35364	0.94342	0.093109	2796	1196	2342	4538	6138	4992	0.35263	6685.2	6414	1.04228	0.019861	1833.2	1786	1.02643
F16A11.2	25	10	11	28	22	11	0.1635	1.1375	0	4041	727	2667	3293	6607	4667	0.25751	6187.3	5876	1.05298	0.01987	1833.7	1787	1.02613
T23D8.2	91	88	85	156	152	62	0.77761	0.7885	-0.45519	994	1743	4524	6340	5591	2810	0.2526	6153.8	5842	1.05337	0.019877	1834.1	1788	1.02578
C16A3.1	24	22	20	40	23	31	0.73697	0.06413	0.63227	1104	5486	1295	6230	1848	6039	0.17632	5483	5095	1.07615	0.019891	1834.8	1789	1.0256
T23E7.6	23	5	25	16	12	27	-0.52356	1.263	0.11103	6673	513	2293	661	6821	5041	0.05764	3348.4	2804	1.19415	0.019907	1835.7	1790	1.02553
F26F4.5	30	19	14	37	33	20	0.30256	0.79647	0.51457	3112	1705	1480	4222	5629	5854	0.35282	6686	6415	1.04224	0.019915	1836.2	1791	1.02524
F54G8.3	9	10	6	13	13	11	0.53051	0.37851	0.87447	1895	3975	1046	5439	3359	6288	0.29134	6395.1	6097	1.04889	0.019982	1840	1792	1.02679
Y47G6A.31	17	14	11	22	20	22	0.37197	0.51457	1	2700	3151	928	4634	4183	6406	0.31491	6518.3	6246	1.0436	0.020022	1842.2	1793	1.02744
B0218.2	15	12	28	18	25	28	0.26303	1.0589	0	3369	885	2650	3965	6449	4684	0.30374	6461.9	6178	1.04595	0.020038	1843.1	1794	1.02737
F27D4.8	18	20	23	34	22	25	0.91754	0.1375	0.12029	672	5197	2263	6662	2137	5071	0.18309	5556.2	5170	1.0747	0.020043	1843.4	1795	1.02696
C07G1.8	89	41	85	78	121	53	-0.19033	1.5613	-0.68147	5864	241	5595	1470	7093	1739	0.045983	2972.9	2454	1.21145	0.020052	1843.9	1796	1.02667
C04H5.7	34	30	56	62	54	24	0.86673	0.848	-1.2224	777	1497	6810	6557	5837	524	0.050861	3137.2	2601	1.20615	0.020088	1846	1797	1.02727
W08D2.7	42	19	28	42	40	34	0	1.074	0.28011	5023	839	1884	2311	6495	5450	0.20746	5794.9	5441	1.06504	0.020135	1848.6	1798	1.02814
F46F11.2	20098	19747	13782	24247	21986	49715	0.27075	0.15495	1.8509	3313	5112	469	4021	2222	6865	0.15555	5237	4831	1.08404	0.020144	1849.1	1799	1.02785
Y59C2A.3	2149	1915	2975	2924	3838	2549	0.44428	1.003	-0.22296	2288	1008	3446	5046	6326	3888	0.31474	6517.5	6243	1.04397	0.020155	1849.7	1800	1.02761
Y57A10A.26	106	223	61	104	152	460	-0.027481	-0.55297	2.9148	5184	6845	224	2150	489	7110	0.018957	1781.8	1564	1.13926	0.020158	1849.8	1801	1.0271
F46H5.2	21	21	20	37	26	23	0.81714	0.30812	0.20163	892	4353	2048	6442	2981	5286	0.25743	6186.8	5875	1.05307	0.020167	1850.3	1802	1.0268
ZK177.6	46	57	61	91	53	66	0.98423	-0.10497	0.11366	578	6024	2285	6756	1310	5049	0.11332	4609.3	4113	1.12067	0.020177	1850.9	1803	1.02657
ZK418.9	141	163	76	160	163	361	0.18238	0	2.2479	3911	5653	360	3423	1681	6974	0.10177	4398.7	3921	1.12183	0.020185	1851.3	1804	1.02622
C30H7.2	45	35	39	52	62	59	0.20859	0.82491	0.59724	3730	1586	1347	3604	5748	5987	0.31453	6516.5	6241	1.04414	0.020209	1852.6	1805	1.02637
Y66D12A.22	287	251	260	295	364	803	0.039664	0.53625	1.6269	4802	3007	552	2532	4327	6782	0.18844	5611.9	5250	1.06893	0.020214	1852.9	1806	1.02597
T05H10.5	201	184	227	312	321	199	0.63435	0.80287	-0.18992	1439	1675	3307	5895	5659	4027	0.34069	6636	6368	1.04209	0.020215	1853	1807	1.02546
D1005.1	150	164	158	241	279	135	0.68407	0.76657	-0.22697	1255	1842	3453	6079	5492	3881	0.3286	6582.9	6301	1.04474	0.020243	1854.6	1808	1.02577
C50B6.3	73	39	82	107	83	52	0.55164	1.0896	-0.65711	1781	815	5501	5553	6519	1833	0.16828	5391.7	5009	1.0764	0.02025	1854.9	1809	1.02537
Y39B6A.36	57	35	32	87	50	42	0.61005	0.51457	0.39232	1517	3141	1676	5817	4193	5658	0.34998	6674.5	6402	1.04256	0.020253	1855.1	1810	1.02492
T06E6.1	253	216	181	307	307	414	0.2791	0.50721	1.1936	3250	3185	772	4084	4149	6562	0.28198	6341.5	6039	1.05009	0.020266	1855.8	1811	1.02474
Y73B6BL.3	37	52	31	64	47	47	0.79055	-0.14585	0.60039	968	6143	1344	6366	1191	5990	0.11518	4641.3	4148	1.11892	0.020268	1855.9	1812	1.02423
F52B11.6	44	28	13	34	35	77	-0.37197	0.32193	2.5663	6377	4280	293	957	3054	7041	0.052188	3180.1	2647	1.2014	0.020281	1856.6	1813	1.02405
C37A2.4	80	58	123	125	116	76	0.64386	1	-0.69459	1400	1012	5654	5934	6322	1680	0.15983	5290.6	4899	1.07993	0.020315	1858.6	1814	1.02459
Y54F10BM.3	47	51	42	57	77	84	0.2783	0.59436	1	3254	2678	921	4080	4656	6413	0.30895	6488.7	6211	1.04471	0.020354	1860.8	1815	1.02523
F20H11.1	35	37	46	63	55	39	0.848	0.57191	-0.23816	814	2821	3496	6520	4513	3838	0.2864	6367.1	6069	1.04912	0.020359	1861	1816	1.02478
R10H10.1	59	25	92	79	58	57	0.42114	1.2141	-0.69067	2402	593	5638	4932	6741	1696	0.143	5070.2	4658	1.08849	0.020366	1861.4	1817	1.02444
C25H3.16	39	25	24	50	50	23	0.35845	1	-0.061401	2768	1035	2805	4566	6299	4529	0.33034	6590.8	6312	1.04417	0.02038	1862.2	1818	1.02431
ZK1073.1	56	71	63	105	86	63	0.90689	0.27652	0	691	4511	2581	6643	2823	4753	0.22605	5954.4	5620	1.0595	0.020403	1863.5	1819	1.02446
C17F4.6	19	25	13	23	32	37	0.27563	0.35614	1.509	3278	4084	601	4056	3250	6733	0.22508	5946.5	5605	1.06093	0.020404	1863.5	1820	1.0239
F25H2.11	52378	54762	49020	69460	75817	96968	0.40722	0.46935	0.98414	2483	3430	945	4851	3904	6389	0.30685	6478	6199	1.04501	0.020411	1863.9	1821	1.02356
F56H9.2	282	198	251	335	385	291	0.24847	0.95936	0.21333	3458	1154	2018	3876	6180	5316	0.32293	6556.7	6275	1.04489	0.020422	1864.5	1822	1.02333
K05B2.5	9	9	7	14	11	11	0.63743	0.28951	0.65208	1428	4451	1269	5906	2883	6065	0.26189	6216.5	5913	1.05133	0.020455	1866.3	1823	1.02375
M05D6.5	12	12	15	24	20	4	1	0.73697	-1.9069	564	1989	7197	6770	5345	137	0.012572	1377.2	1293	1.06512	0.020475	1867.4	1824	1.02379
T14B4.3	60	50	137	94	99	90	0.6477	0.9855	-0.60618	1390	1101	5289	5944	6233	2045	0.19214	5649.3	5284	1.06913	0.020527	1870.3	1825	1.02482
F55C5.4	51	19	32	48	47	28	-0.087463	1.3067	-0.19265	5448	448	3320	1886	6886	4014	0.1322	4914.4	4471	1.09917	0.02055	1871.6	1826	1.02497
K02B12.2	28	9	14	15	18	25	-0.90046	1	0.8365	7061	1067	1078	273	6267	6256	0.027144	2210	1871	1.18119	0.020597	1874.2	1827	1.02583
R09A1.1	66	84	82	113	131	72	0.77578	0.64111	-0.18763	1008	2444	3297	6326	4890	4037	0.3167	6527	6251	1.04415	0.020599	1874.3	1828	1.02533
ZK154.3	53	83	76	90	114	83	0.76393	0.45785	0.12711	1043	3488	2233	6291	3846	5101	0.313	6508.9	6236	1.04376	0.020602	1874.5	1829	1.02488
Y116A8C.12	48	58	17	58	38	81	0.27302	-0.61005	2.2524	3291	6900	358	4043	434	6976	0.031042	2388.9	2002	1.19326	0.020617	1875.3	1830	1.02475
Y82E9BR.22	49	34	58	68	61	60	0.47275	0.84327	0.04891	2155	1520	2485	5179	5814	4849	0.37028	6752.3	6487	1.0409	0.020643	1876.7	1831	1.02496
F27D9.1	41	34	31	45	57	59	0.1343	0.74543	0.92845	4218	1935	998	3116	5399	6336	0.27032	6270.7	5973	1.04984	0.020657	1877.5	1832	1.02484
K07E3.3	63	74	65	64	115	167	0.02272	0.63604	1.3613	4883	2470	676	2451	4864	6658	0.2013	5738.1	5368	1.06895	0.020677	1878.6	1833	1.02488
ZC376.5	733	639	285	869	472	1403	0.24554	-0.43703	2.2995	3479	6700	350	3855	634	6984	0.043289	2877.3	2372	1.21303	0.02069	1879.3	1834	1.0247
F52F12.4	25	18	25	37	27	32	0.5656	0.58496	0.35614	1714	2734	1741	5620	4600	5593	0.36669	6739.2	6472	1.04129	0.02069	1879.4	1835	1.0242
T07D3.9	147	185	215	227	257	285	0.62688	0.47424	0.40663	1459	3396	1652	5875	3938	5682	0.33338	6604.3	6336	1.04235	0.020758	1883.1	1836	1.02565
H02I12.5	79	52	87	110	88	100	0.47758	0.75899	0.20091	2133	1871	2052	5201	5463	5282	0.3806	6788.7	6517	1.04169	0.020768	1883.7	1837	1.02542
F46C5.9	57	62	49	94	83	59	0.7217	0.42084	0.26793	1156	3709	1912	6178	3625	5422	0.30794	6483.6	6203	1.04524	0.02079	1884.9	1838	1.02552
T28F3.3	13	17	31	30	23	12	1.2065	0.4361	-1.3692	328	3612	6938	7006	3722	396	0.026188	2164	1834	1.17993	0.020845	1887.9	1839	1.02659
F58H7.2	19	23	13	22	47	14	0.2115	1.031	0.10692	3712	963	2303	3622	6371	5031	0.29442	6412.2	6128	1.04638	0.020878	1889.7	1840	1.02701
Y105E8B.2	49	32	48	64	65	43	0.38529	1.0224	-0.1587	2616	989	3187	4718	6345	4147	0.31483	6517.9	6244	1.04387	0.020911	1891.5	1841	1.02743
R01E6.3	253	238	252	342	346	423	0.43486	0.53981	0.74723	2340	2997	1176	4994	4337	6158	0.33825	6625.6	6361	1.0416	0.020915	1891.8	1842	1.02704
F56D2.7	112	123	109	176	184	121	0.65208	0.58105	0.15068	1361	2776	2183	5973	4558	5151	0.35564	6697.1	6429	1.0417	0.020916	1891.8	1843	1.02648
W08E3.3	223	135	196	327	248	171	0.55225	0.87738	-0.19686	1779	1394	3331	5555	5940	4003	0.33497	6611.3	6344	1.04213	0.020949	1893.6	1844	1.0269
AC3.5	32	33	48	45	77	16	0.49185	1.2224	-1.585	2072	564	7069	5262	6770	265	0.023941	2051.9	1764	1.16321	0.02095	1893.7	1845	1.0264
Y106G6H.5	21	20	26	47	28	11	1.1623	0.48543	-1.241	363	3334	6826	6971	4000	508	0.035923	2595.6	2160	1.20167	0.02095	1893.7	1846	1.02584
Y47G6A.20	1547	1554	741	1849	1252	3352	0.25727	-0.31175	2.1775	3409	6484	374	3925	850	6960	0.058887	3385.3	2844	1.19033	0.020965	1894.5	1847	1.02572
B0464.1	2478	2402	2256	3054	3526	4551	0.30152	0.5538	1.0124	3117	2912	911	4217	4422	6423	0.30375	6462	6179	1.0458	0.02097	1894.8	1848	1.02532
F54D12.5	18	112	24	34	126	25	0.91754	0.16993	0.058894	671	5031	2451	6663	2303	4883	0.19002	5628	5259	1.07017	0.020983	1895.5	1849	1.02515
K08F11.3	88	65	96	174	95	67	0.98351	0.54749	-0.51887	580	2945	4851	6754	4389	2483	0.18666	5593.7	5223	1.07097	0.021014	1897.2	1850	1.02551
T14B4.1	16	29	20	34	33	16	1.0875	0.18641	-0.32193	432	4953	3880	6902	2381	3454	0.14395	5083.4	4670	1.08852	0.021054	1899.4	1851	1.02615
C30F12.2	10	17	18	22	20	13	1.1375	0.23447	-0.46949	381	4737	4605	6953	2597	2729	0.12497	4802.6	4341	1.10633	0.021077	1900.7	1852	1.0263
R186.8	52	35	41	58	88	29	0.15754	1.3301	-0.49957	4077	430	4747	3257	6904	2587	0.14753	5132.1	4717	1.088	0.021105	1902.2	1853	1.02655
C06E7.3	46	54	81	83	94	45	0.85148	0.7997	-0.848	808	1684	6117	6526	5650	1217	0.1138	4617.6	4128	1.1186	0.021108	1902.3	1854	1.02605
W07G4.3	28	41	28	59	51	21	1.0753	0.31487	-0.41504	447	4320	4314	6887	3014	3020	0.15898	5280	4884	1.08108	0.021126	1903.3	1855	1.02604
Y71F9B.1	106	135	91	153	100	241	0.52947	-0.43296	1.4051	1896	6686	658	5438	648	6676	0.05966	3407.9	2862	1.19074	0.021154	1904.8	1856	1.02629
F47H4.10	56	22	24	67	46	23	0.25873	1.0641	-0.061401	3405	874	2804	3929	6460	4530	0.29159	6396.4	6100	1.04859	0.021162	1905.3	1857	1.02601
C47B2.9	64	45	30	67	40	180	0.066089	-0.16993	2.585	4636	6208	290	2698	1126	7044	0.054269	3245.7	2711	1.19723	0.021166	1905.5	1858	1.02557
C02E11.1	41	49	61	78	78	38	0.92785	0.67069	-0.68281	653	2285	5600	6681	5049	1734	0.14834	5143	4732	1.08686	0.021191	1906.8	1859	1.02571
T23G11.5	36	34	52	37	86	40	0.039528	1.3388	-0.37851	4803	421	4139	2531	6913	3195	0.14177	5053.1	4628	1.09185	0.021225	1908.7	1860	1.02618
C26B2.1	46	27	27	61	60	19	0.40718	1.152	-0.50696	2485	703	4792	4849	6631	2542	0.20728	5793.3	5439	1.06514	0.02123	1909	1861	1.02579
W02D3.2	51	42	54	92	58	50	0.85114	0.46566	-0.11103	811	3448	3001	6523	3886	4333	0.27854	6321.1	6022	1.04967	0.021282	1911.8	1862	1.02675
C04F12.10	16	13	19	28	20	16	0.80735	0.62149	-0.24793	927	2553	3546	6407	4781	3788	0.29426	6411.4	6126	1.04659	0.021283	1911.8	1863	1.02619
Y53F4B.20	31	14	33	38	27	36	0.29373	0.94753	0.12553	3162	1186	2239	4172	6148	5095	0.33142	6595.6	6325	1.04278	0.021294	1912.5	1864	1.02602
T27C10.6	13	12	7	15	16	20	0.20645	0.41504	1.5146	3749	3765	596	3585	3569	6738	0.21864	5893	5545	1.06276	0.021334	1914.7	1865	1.02665
C49D10.11	187	125	165	148	239	290	-0.33744	0.93508	0.81359	6299	1213	1102	1035	6121	6232	0.10013	4366.9	3893	1.12173	0.021353	1915.7	1866	1.02663
K08A2.4	94	88	66	92	126	217	-0.031027	0.51785	1.7172	5204	3124	518	2130	4210	6816	0.15501	5230	4822	1.08461	0.021357	1915.9	1867	1.02619
F08C6.2	148	148	22	103	40	210	-0.52295	-1.8875	3.2548	6669	7275	174	665	59	7160	0.00071243	178.85	422	0.423815	0.021409	1918.7	1868	1.02714
F26G1.2	68	53	24	56	59	151	-0.28011	0.15472	2.6534	6140	5113	269	1194	2221	7065	0.047514	3025.7	2500	1.21028	0.021417	1919.1	1869	1.02681
F32A7.4	137	146	81	146	135	458	0.091792	-0.11301	2.4994	4492	6055	311	2842	1279	7023	0.06474	3551.6	3020	1.17603	0.021452	1921	1870	1.02727
B0336.5	149	121	117	180	134	401	0.27268	0.14723	1.7771	3296	5143	499	4038	2191	6835	0.15336	5208.9	4792	1.087	0.021452	1921	1871	1.02672
Y38C1AA.11	687	619	617	822	886	1378	0.25883	0.51737	1.1592	3404	3127	795	3930	4207	6539	0.27418	6294.6	5993	1.05033	0.02146	1921.5	1872	1.02644
K02F3.9	944	1092	746	1361	1430	1276	0.52781	0.38904	0.77438	1903	3903	1140	5431	3431	6194	0.2927	6402.7	6113	1.04739	0.021473	1922.2	1873	1.02627
F33G12.2	189	43	65	257	88	52	0.44338	1.0332	-0.32193	2292	958	3862	5042	6376	3472	0.28306	6347.9	6047	1.04976	0.021505	1923.9	1874	1.02663
ZK930.2	293	345	95	323	330	476	0.14063	-0.06413	2.325	4181	5883	345	3153	1451	6989	0.081089	3963.4	3454	1.14748	0.021521	1924.7	1875	1.02651
W03G1.7	169	200	106	97	134	1003	-0.80097	-0.57777	3.2422	6986	6864	177	348	470	7157	0.0029687	515.9	730	0.706712	0.021525	1924.9	1876	1.02607
T05H10.7	54	51	73	82	80	79	0.60266	0.6495	0.11396	1555	2401	2283	5779	4933	5051	0.36517	6733.5	6461	1.04218	0.021616	1929.9	1877	1.02818
F33D4.7	35	22	31	45	31	61	0.36257	0.49476	0.97654	2739	3268	953	4595	4066	6381	0.30234	6454.6	6170	1.04613	0.021633	1930.8	1878	1.02812
C52E4.3	286	142	263	434	267	201	0.60168	0.91095	-0.38787	1561	1302	4201	5773	6032	3133	0.27668	6309.9	6012	1.04955	0.021653	1931.9	1879	1.02815
Y40B1B.8	63	55	37	75	73	99	0.25154	0.40846	1.4199	3446	3802	652	3888	3532	6682	0.23271	6007.3	5686	1.05651	0.021664	1932.4	1880	1.02787
C06A5.7	40	43	54	57	86	41	0.51096	1	-0.39734	1975	1023	4230	5359	6311	3104	0.26623	6244.7	5941	1.05112	0.021674	1933	1881	1.02764
Y54G2A.14	46	30	59	66	53	57	0.52083	0.82103	-0.049753	1928	1602	2773	5406	5732	4561	0.35842	6707.9	6439	1.04176	0.021721	1935.5	1882	1.02843
C01G10.7	541	449	294	623	442	1262	0.2036	-0.022669	2.1018	3763	5792	393	3571	1542	6941	0.096928	4304	3822	1.12611	0.021723	1935.6	1883	1.02793
C38D4.6	73	81	100	151	118	57	1.0486	0.54279	-0.81097	477	2979	6032	6857	4355	1302	0.098603	4337.1	3855	1.12506	0.021737	1936.4	1884	1.02781
ZK637.13	42	24	65	56	50	51	0.41504	1.0589	-0.34994	2426	882	4007	4908	6452	3327	0.26718	6250.9	5950	1.05057	0.021744	1936.7	1885	1.02743
M110.5	88	67	93	158	100	76	0.84435	0.57777	-0.29123	829	2786	3724	6505	4548	3610	0.27085	6273.9	5977	1.04967	0.021812	1940.4	1886	1.02884
C03E10.6	288	297	552	394	677	317	0.45213	1.1887	-0.80019	2249	639	5993	5085	6695	1341	0.11578	4651.5	4160	1.11815	0.021842	1942	1887	1.02915
Y48G9A.4	37	56	25	58	76	32	0.64853	0.44057	0.35614	1386	3579	1737	5948	3755	5597	0.31702	6528.6	6253	1.04407	0.021851	1942.5	1888	1.02887
F08B6.1	53	16	20	34	39	20	-0.64046	1.2854	0	6834	480	2629	500	6854	4705	0.040891	2789.1	2300	1.21265	0.021871	1943.6	1889	1.0289
F40D4.17	36	20	31	47	21	88	0.38466	0.070389	1.5052	2619	5465	603	4715	1869	6731	0.15043	5170.8	4754	1.08767	0.021888	1944.5	1890	1.02884
R05G9.3	19	12	19	23	17	41	0.27563	0.5025	1.1096	3279	3216	819	4055	4118	6515	0.2759	6305.1	6007	1.04963	0.021903	1945.3	1891	1.02871
F59B8.2	140	180	203	266	226	184	0.926	0.32833	-0.14177	654	4241	3116	6680	3093	4218	0.22101	5912.9	5571	1.06137	0.021918	1946.1	1892	1.02859
T12G3.5	117	96	108	159	185	97	0.44252	0.94642	-0.15497	2296	1188	3171	5038	6146	4163	0.3269	6575.1	6295	1.0445	0.021935	1947	1893	1.02853
C27A12.9	12	10	14	18	18	12	0.58496	0.848	-0.22239	1661	1513	3442	5673	5821	3892	0.32594	6570.7	6292	1.04429	0.021937	1947.1	1894	1.02804
C50F4.6	953	1051	943	922	1833	1816	-0.047709	0.80244	0.94543	5280	1677	978	2054	5657	6356	0.18729	5600.2	5228	1.07119	0.021961	1948.4	1895	1.02818
ZK507.1	178	125	96	331	202	60	0.89495	0.69243	-0.67807	714	2178	5569	6620	5156	1765	0.15278	5201.5	4786	1.08682	0.021963	1948.5	1896	1.02769
C26E6.6	55	71	70	70	134	74	0.34792	0.91634	0.08017	2825	1288	2381	4509	6046	4953	0.34243	6643.4	6377	1.04178	0.021971	1948.9	1897	1.02736
F41G3.14	18	19	17	32	31	12	0.83007	0.70627	-0.5025	861	2112	4770	6473	5222	2564	0.21979	5902.7	5557	1.06221	0.021997	1950.4	1898	1.02761
R02D3.3	34	15	30	42	26	40	0.30485	0.79355	0.41504	3093	1720	1634	4241	5614	5700	0.34417	6650.7	6383	1.04194	0.022045	1952.9	1899	1.02838
T10E9.2	78	76	46	99	143	49	0.34395	0.91194	0.091148	2856	1298	2347	4478	6036	4987	0.34184	6640.9	6374	1.04187	0.022065	1954	1900	1.02842
C25G4.2	2319	2015	3260	2893	3876	3427	0.31906	0.94379	0.072074	3020	1193	2415	4314	6141	4919	0.33048	6591.4	6314	1.04393	0.022066	1954	1901	1.02788
ZK792.1	9	15	14	15	20	16	0.73697	0.41504	0.19265	1118	3764	2068	6216	3570	5266	0.29636	6422.7	6137	1.04655	0.02207	1954.2	1902	1.02744
C18E9.11	34	23	47	63	34	36	0.88982	0.5639	-0.38466	729	2867	4175	6605	4467	3159	0.23637	6035.7	5724	1.05445	0.022129	1957.4	1903	1.02859
M03A8.4	17	16	8	16	27	17	-0.087463	0.75489	1.0875	5450	1904	841	1884	5430	6493	0.16845	5393.8	5012	1.07618	0.022132	1957.5	1904	1.0281
F23H12.2	1004	810	818	1142	1055	2476	0.1858	0.38125	1.5978	3885	3957	568	3449	3377	6766	0.19985	5724.4	5353	1.06938	0.022144	1958.2	1905	1.02793
ZK652.1	8063	7329	5183	9261	8526	18406	0.19985	0.21825	1.8283	3786	4811	480	3548	2523	6854	0.1556	5237.6	4835	1.08327	0.022172	1959.7	1906	1.02817
F28D1.2	530	362	500	479	717	740	-0.14597	0.98598	0.5656	5701	1100	1398	1633	6234	5936	0.15325	5207.6	4789	1.08741	0.022233	1962.9	1907	1.02931
R06F6.6	21	11	28	32	21	20	0.60768	0.93289	-0.48543	1531	1223	4683	5803	6111	2651	0.23841	6051.2	5738	1.05458	0.022237	1963.1	1908	1.02888
B0205.9	22	15	43	39	27	20	0.82597	0.848	-1.1043	876	1502	6666	6458	5832	668	0.063804	3525.8	2984	1.18157	0.022243	1963.4	1909	1.0285
H39E23.1	28	38	31	48	47	36	0.77761	0.30666	0.21573	998	4367	2013	6336	2967	5321	0.25368	6161.2	5847	1.05374	0.022249	1963.7	1910	1.02812
C34F11.3	18	14	17	24	26	17	0.41504	0.89308	0	2451	1350	2660	4883	5984	4674	0.34636	6659.7	6392	1.04188	0.022321	1967.6	1911	1.02962
R12C12.1	14	21	15	14	20	88	0	-0.070389	2.5525	5038	5908	296	2296	1426	7038	0.058438	3372.1	2831	1.19113	0.022343	1968.7	1912	1.02965
T14D7.1	40	38	65	63	67	51	0.65535	0.81816	-0.34994	1358	1620	4006	5976	5714	3328	0.2882	6377.4	6081	1.04874	0.02235	1969.1	1913	1.02933
R02D3.8	1184	1237	1045	1332	1939	2093	0.16993	0.64847	1.0021	3993	2409	918	3341	4925	6416	0.26773	6254.3	5956	1.05008	0.022394	1971.4	1914	1.02999
C16A11.3	18	11	12	26	19	12	0.53051	0.7885	0	1893	1748	2673	5441	5586	4661	0.35926	6711.2	6443	1.04163	0.022431	1973.4	1915	1.0305
ZK1251.6	98	253	19	92	67	145	-0.091148	-1.9169	2.932	5475	7278	222	1859	56	7112	0.0018776	370.12	614	0.602801	0.022434	1973.5	1916	1.03001
C14A4.1	52	24	47	79	47	32	0.60334	0.96963	-0.55459	1551	1134	5031	5783	6200	2303	0.20941	5812.4	5462	1.06415	0.022441	1973.9	1917	1.02968
C48B4.6	22	11	15	22	24	16	0	1.1255	0.093109	5065	751	2341	2269	6583	4993	0.18914	5619	5255	1.06927	0.022583	1981.4	1918	1.03306
K07H8.9	137	90	52	150	86	249	0.13079	-0.065588	2.2596	4249	5890	356	3085	1444	6978	0.078833	3910.7	3401	1.14987	0.022595	1982	1919	1.03283
B0564.2	200	146	136	167	196	576	-0.26015	0.42489	2.0825	6083	3685	398	1251	3649	6936	0.080296	3945.1	3432	1.1495	0.022625	1983.6	1920	1.03312
Y54F10AR.2	13	11	17	19	17	20	0.54749	0.62803	0.23447	1801	2516	1976	5533	4818	5358	0.36223	6722.6	6452	1.04194	0.022707	1987.9	1921	1.03483
C16C10.3	196	105	174	288	214	115	0.55522	1.0272	-0.59745	1759	970	5251	5575	6364	2083	0.18742	5601.5	5233	1.07042	0.022721	1988.6	1922	1.03465
C27A12.3	22	20	31	34	34	27	0.62803	0.76553	-0.19931	1450	1849	3344	5884	5485	3990	0.32657	6573.6	6293	1.04459	0.022737	1989.4	1923	1.03453
F41B4.3	26	15	20	28	31	22	0.10692	1.0473	0.1375	4386	925	2211	2948	6409	5123	0.24547	6103.2	5792	1.05373	0.022749	1990.1	1924	1.03436
B0563.4	15	27	27	33	29	20	1.1375	0.10309	-0.43296	380	5346	4419	6954	1988	2915	0.1022	4406.9	3928	1.12192	0.022766	1991	1925	1.03429
Y69A2AR.2	30	27	58	48	26	95	0.67807	-0.054448	0.71187	1268	5855	1210	6066	1479	6124	0.13934	5018.6	4589	1.09362	0.022782	1991.8	1926	1.03416
R09B3.1	244	221	414	388	374	339	0.66918	0.75899	-0.28835	1297	1870	3706	6037	5464	3628	0.3035	6460.6	6176	1.04608	0.022795	1992.5	1927	1.03399
F26A1.12	7	10	38	11	20	21	0.65208	1	-0.85561	1370	1069	6141	5964	6265	1193	0.11305	4604.5	4104	1.12195	0.022808	1993.2	1928	1.03382
W09G3.3	42	31	23	44	65	25	0.067114	1.0682	0.12029	4628	861	2258	2706	6473	5076	0.22548	5949.8	5609	1.06076	0.022818	1993.7	1929	1.03354
H12C20.2	25	27	39	46	46	19	0.87971	0.76867	-1.0375	751	1833	6558	6583	5501	776	0.071266	3724.6	3207	1.1614	0.022894	1997.7	1930	1.03508
T21B10.6	168	152	112	271	245	98	0.68983	0.68871	-0.19265	1240	2200	3312	6094	5134	4022	0.31912	6538.7	6262	1.04419	0.022913	1998.7	1931	1.03506
F46B6.12	59	39	77	70	86	64	0.24664	1.1409	-0.26679	3473	718	3624	3861	6616	3710	0.24034	6065.6	5754	1.05415	0.022918	1998.9	1932	1.03463
Y22D7AL.11	15	17	6	11	13	49	-0.44746	-0.38702	3.0297	6537	6626	209	797	708	7125	0.010196	1202.7	1175	1.02357	0.022958	2001	1933	1.03518
C44B7.12	63	59	79	97	104	64	0.62263	0.8178	-0.30378	1476	1623	3779	5858	5711	3555	0.30162	6450.9	6164	1.04654	0.022958	2001	1934	1.03464
C56G7.1	453	289	250	460	281	1383	0.022123	-0.040499	2.4678	4885	5832	318	2449	1502	7016	0.065449	3571	3043	1.17351	0.022975	2001.9	1935	1.03457
C54G6.1	24	11	28	25	25	26	0.058894	1.1844	-0.10692	4694	647	2985	2640	6687	4349	0.19471	5674.6	5308	1.06907	0.02299	2002.7	1936	1.03445
F39H2.5	37	31	58	65	56	26	0.81291	0.85316	-1.1575	908	1482	6740	6426	5852	594	0.056648	3318.6	2772	1.19719	0.023001	2003.3	1937	1.03423
W01A11.2	33	39	28	49	46	48	0.57032	0.23816	0.77761	1698	4714	1134	5636	2620	6200	0.23218	6003.2	5681	1.05672	0.023019	2004.2	1938	1.03416
Y54E5A.8	453	370	558	524	735	610	0.21006	0.99022	0.12854	3723	1095	2230	3611	6239	5104	0.29161	6396.6	6102	1.04828	0.023055	2006.1	1939	1.03461
ZC434.7	40	33	22	43	60	32	0.10434	0.8625	0.54057	4406	1442	1432	2928	5892	5902	0.25822	6192.1	5884	1.05236	0.023073	2007.1	1940	1.03459
H38K22.3	12	11	11	16	18	14	0.41504	0.71049	0.34792	2461	2099	1764	4873	5235	5570	0.36035	6715.4	6449	1.04131	0.023109	2008.9	1941	1.03498
T07F10.3	103	122	109	133	174	197	0.36878	0.51221	0.85387	2716	3160	1064	4618	4174	6270	0.3065	6476.2	6198	1.04489	0.023159	2011.5	1942	1.03579
F54B11.3	157	145	175	193	237	261	0.29784	0.70883	0.57669	3139	2103	1384	4195	5231	5950	0.33112	6594.3	6323	1.04291	0.02317	2012.1	1943	1.03556
Y105E8A.26	9	21	7	12	14	22	0.41504	-0.58496	1.6521	2460	6880	540	4874	454	6794	0.038126	2683.3	2220	1.20869	0.023178	2012.5	1944	1.03524
M88.4	28	22	14	27	30	49	-0.052467	0.44746	1.8074	5305	3545	486	2029	3789	6848	0.13351	4934	4494	1.09791	0.023179	2012.5	1945	1.0347
Y69H2.3	1828	2056	3460	2327	3513	4341	0.34821	0.77286	0.32726	2820	1813	1792	4514	5521	5542	0.35027	6675.7	6403	1.04259	0.023235	2015.4	1946	1.03566
T13F2.3	16	11	22	29	18	14	0.85798	0.71049	-0.65208	799	2092	5486	6535	5242	1848	0.16055	5299.4	4911	1.07909	0.023255	2016.5	1947	1.0357
F27D4.7	30	36	62	59	57	28	0.97575	0.66297	-1.1468	589	2318	6720	6745	5016	614	0.052682	3195.7	2659	1.20184	0.023268	2017.2	1948	1.03552
T23B12.1	35	50	88	70	72	54	1	0.52607	-0.70454	524	3073	5699	6810	4261	1635	0.12032	4727.6	4256	1.11081	0.023273	2017.4	1949	1.03509
F25H5.6	133	66	87	175	152	51	0.39593	1.2035	-0.77052	2551	609	5909	4783	6725	1425	0.11624	4659.4	4171	1.11709	0.023281	2017.8	1950	1.03477
K03E5.1	40	36	36	37	58	85	-0.11247	0.68806	1.2395	5558	2202	751	1776	5132	6583	0.15216	5193.5	4777	1.08719	0.023309	2019.3	1951	1.03501
C55A6.2	27	25	27	41	40	27	0.60266	0.67807	0	1557	2251	2627	5777	5083	4707	0.35053	6676.7	6405	1.04242	0.02335	2021.4	1952	1.03555
F57H12.7	130	85	70	155	146	98	0.25376	0.78043	0.48543	3430	1773	1515	3904	5561	5819	0.32038	6544.6	6267	1.0443	0.023365	2022.2	1953	1.03543
T05H4.10	76	57	94	85	117	99	0.16146	1.0375	0.074768	4055	947	2400	3279	6387	4934	0.26205	6217.6	5914	1.05134	0.023373	2022.6	1954	1.03511
C06H5.6	152	140	112	179	235	168	0.23589	0.74723	0.58496	3538	1932	1357	3796	5402	5977	0.31083	6498.1	6220	1.04471	0.023523	2030.4	1955	1.03857
F09G2.4	146	115	96	161	85	499	0.14109	-0.4361	2.3779	4176	6694	332	3158	640	7002	0.03589	2594.2	2159	1.20157	0.023536	2031	1956	1.03834
C49C3.5	17	9	27	19	22	19	0.16046	1.2895	-0.50696	4060	477	4798	3274	6857	2536	0.14438	5089.3	4673	1.08909	0.023565	2032.5	1957	1.03858
Y111B2A.20	40	38	27	51	49	58	0.3505	0.36678	1.1031	2809	4030	823	4525	3304	6511	0.24687	6113.2	5807	1.05273	0.023627	2035.8	1958	1.03973
R12H7.2	339	162	153	385	334	154	0.18357	1.0439	0.0093987	3904	932	2561	3430	6402	4773	0.2658	6241.9	5939	1.051	0.023631	2036	1959	1.03931
Y39G10AL.3	91	45	91	112	97	73	0.29956	1.1081	-0.31797	3124	776	3846	4210	6558	3488	0.24422	6094.1	5785	1.05343	0.023645	2036.7	1960	1.03913
C31C9.1	153	220	215	249	293	248	0.70261	0.4134	0.206	1209	3782	2041	6125	3552	5293	0.29204	6398.9	6107	1.0478	0.023667	2037.8	1961	1.03916
T14G12.3	55	47	63	77	66	95	0.48543	0.48981	0.59258	2092	3307	1349	5242	4027	5985	0.3204	6544.7	6268	1.04414	0.023668	2037.9	1962	1.03869
F53F8.3	95	77	76	106	104	207	0.15806	0.43365	1.4456	4073	3632	631	3261	3702	6703	0.20522	5774.5	5409	1.06757	0.023673	2038.1	1963	1.03826
Y53F4B.6	27	18	62	28	46	43	0.052467	1.3536	-0.52793	4725	403	4905	2609	6931	2429	0.11139	4575.5	4074	1.1231	0.023686	2038.8	1964	1.03809
Y17G7B.12	567	343	329	654	490	735	0.20594	0.51457	1.1597	3755	3134	794	3579	4200	6540	0.24931	6130.6	5821	1.05319	0.023697	2039.3	1965	1.03781
ZC334.11	264	288	94	298	305	361	0.17477	0.08274	1.9413	3963	5415	436	3371	1919	6898	0.11316	4606.6	4108	1.12137	0.023728	2041	1966	1.03815
T10B11.1	46	38	39	75	61	33	0.70526	0.68281	-0.24101	1198	2222	3515	6136	5112	3819	0.3038	6462.2	6180	1.04566	0.023729	2041	1967	1.03762
F07G6.8	17	38	62	37	32	51	1.122	-0.24793	-0.28177	399	6370	3688	6935	964	3646	0.061815	3469.8	2915	1.19033	0.023772	2043.2	1968	1.03821
Y69A2AR.28	722	625	403	777	622	1856	0.10592	-0.0069416	2.2033	4399	5759	370	2935	1575	6964	0.08164	3976.2	3473	1.14489	0.023772	2043.2	1969	1.03768
T12E12.3	13	14	18	24	12	21	0.88452	-0.22239	0.22239	740	6327	2003	6594	1007	5331	0.089772	4156.3	3667	1.13343	0.023783	2043.7	1970	1.03741
Y62E10A.19	55	30	25	96	28	33	0.8036	-0.099536	0.40054	940	6003	1662	6394	1331	5672	0.12242	4761.8	4301	1.10714	0.023784	2043.8	1971	1.03694
F54C9.2	51	62	39	70	53	102	0.45686	-0.22628	1.387	2226	6337	665	5108	997	6669	0.086131	4077.3	3581	1.13859	0.02379	2044.1	1972	1.03656
ZK809.8	9	16	24	17	26	12	0.91754	0.70044	-1	673	2141	6512	6661	5193	822	0.072108	3746	3227	1.16083	0.023796	2044.4	1973	1.03619
K05C4.2	213	161	148	219	172	695	0.040077	0.095348	2.2314	4800	5372	364	2534	1962	6970	0.087881	4115.6	3611	1.13974	0.023803	2044.8	1974	1.03587
C07H4.2	35	28	37	66	46	17	0.91511	0.71621	-1.122	680	2064	6692	6654	5270	642	0.057093	3332	2783	1.19727	0.023819	2045.6	1975	1.03575
C16C10.7	44	37	60	58	75	49	0.39855	1.0194	-0.29218	2529	996	3730	4805	6338	3604	0.27835	6319.9	6021	1.04964	0.023827	2046	1976	1.03543
T13F2.5	84	83	54	109	132	75	0.37587	0.66935	0.47393	2678	2288	1534	4656	5046	5800	0.34558	6656.5	6387	1.0422	0.023837	2046.5	1977	1.03515
Y48G9A.3	31	42	24	49	45	37	0.66051	0.099536	0.62449	1341	5358	1309	5993	1976	6025	0.18094	5533.4	5149	1.07466	0.023852	2047.3	1978	1.03504
Y43F8C.1	12	31	48	22	38	46	0.87447	0.29373	-0.061401	758	4423	2806	6576	2911	4528	0.21982	5902.9	5558	1.06205	0.023858	2047.6	1979	1.03466
F32D8.5	12	16	20	18	32	13	0.58496	1	-0.62149	1653	1065	5347	5681	6269	1987	0.17946	5517.4	5138	1.07384	0.023872	2048.3	1980	1.03449
R10E4.4	174	103	219	308	172	139	0.82384	0.73976	-0.65585	877	1953	5497	6457	5381	1837	0.16187	5315.5	4933	1.07754	0.023877	2048.6	1981	1.03412
C50F4.5	988	1073	979	957	1850	1825	-0.045992	0.78588	0.89852	5272	1753	1019	2062	5581	6315	0.1843	5569	5186	1.07385	0.023883	2048.9	1982	1.03375
C48B6.2	19	15	21	35	21	17	0.88136	0.48543	-0.30485	745	3339	3787	6589	3995	3547	0.23678	6038.8	5726	1.05463	0.02389	2049.3	1983	1.03343
F09G2.2	52	29	43	81	57	25	0.63941	0.97491	-0.78241	1414	1122	5941	5920	6212	1393	0.12991	4879.7	4428	1.10201	0.023903	2049.9	1984	1.03322
Y106G6A.1	22	7	18	19	17	16	-0.2115	1.2801	-0.16993	5935	491	3236	1399	6843	4098	0.099493	4354.6	3881	1.12203	0.023915	2050.5	1985	1.033
R03G5.1	160	193	191	267	286	176	0.73877	0.56741	-0.118	1094	2848	3037	6240	4486	4297	0.30505	6468.7	6195	1.04418	0.023997	2054.7	1986	1.03459
Y57G11C.1130	44	55	18	47	42	99	0.095157	-0.38904	2.4594	4463	6629	320	2871	705	7014	0.036003	2598.8	2162	1.20204	0.024009	2055.3	1987	1.03437
C52A10.1	50	40	31	56	84	30	0.1635	1.0704	-0.047306	4036	850	2761	3298	6484	4573	0.248	6121.3	5814	1.05286	0.024021	2055.9	1988	1.03415
T10F2.5	15	9	11	17	15	18	0.18057	0.73697	0.71049	3928	1990	1214	3406	5344	6120	0.2825	6344.6	6043	1.04991	0.024066	2058.2	1989	1.03479
T04A8.12	36	24	24	47	52	17	0.38466	1.1155	-0.4975	2621	765	4733	4713	6569	2601	0.20422	5765.3	5396	1.06844	0.024067	2058.2	1990	1.03427
C31H1.8	63	36	52	82	78	37	0.38027	1.1155	-0.49099	2648	762	4704	4686	6572	2630	0.2054	5776.3	5411	1.06751	0.024071	2058.5	1991	1.0339
H34I24.1	24	28	41	30	50	47	0.32193	0.8365	0.19704	2993	1541	2059	4341	5793	5275	0.33641	6617.6	6352	1.04181	0.024084	2059.1	1992	1.03368
Y56A3A.22	180	91	70	211	82	270	0.22925	-0.15024	1.9475	3591	6153	432	3743	1181	6902	0.077375	3876	3359	1.15391	0.024207	2065.4	1993	1.03633
R11A5.7	904	660	598	1372	1246	422	0.60189	0.91677	-0.5029	1560	1287	4775	5774	6047	2559	0.22659	5958.8	5629	1.05859	0.024313	2070.8	1994	1.03852
F54C8.7	34	18	38	36	42	31	0.082462	1.2224	-0.29373	4536	566	3741	2798	6768	3593	0.17255	5440.8	5052	1.07696	0.024357	2073	1995	1.0391
F09E10.8	17	17	18	25	27	19	0.55639	0.66742	0.078003	1752	2298	2390	5582	5036	4944	0.35246	6684.5	6413	1.04234	0.024403	2075.3	1996	1.03973
T19H12.6	33	43	43	38	71	68	0.20353	0.72348	0.6612	3765	2032	1258	3569	5302	6076	0.29158	6396.4	6099	1.04876	0.024408	2075.6	1997	1.03936
Y54G11A.2	160	136	83	175	106	416	0.12928	-0.35954	2.3254	4254	6578	344	3080	756	6990	0.041277	2803.5	2316	1.21049	0.024412	2075.8	1998	1.03894
[truncated: 5,335 more rows]

## Sheet: Genes repressed by unc-62
	H115 (empty vector) uniquely mapping read counts (+1 pseudocount)			UNC-62 RNAi uniquely mapping read counts (+1 pseudocount)			Fold-change (log2)			Rank of up-regulated fold-change
Gene ID	Replicate A	Replicate B	Replicate C	Replicate A	Replicate B	Replicate C	Replicate A	Replicate B	Replicate C	Replicate A	Replicate B	Replicate C	Up-regulated probability	Up-regulated E-value (based on 10000 permutations)	Up-regulated rank	Up-regulated Percent False Positive (PFP)
ZK666.7	6	1	1	93	61	1141	3.9542	5.9307	10.156	6	1	1	1.5216e-11	0	1	0
Y39G8B.9	104	72	27	1585	1564	4687	3.9298	4.4411	7.4396	7	3	2	1.0651e-10	0	2	0
C08E3.15	2	2	1	28	24	30	3.8074	3.585	4.9069	8	9	41	7.4864e-09	0.0016	7	0.000228571
C08E3.13	3	8	3	74	73	75	4.6245	3.1898	4.6439	2	20	58	5.8836e-09	0.0012	6	0.0002
Y46C8AL.2	2	3	1	32	14	24	4	2.2224	4.585	5	63	62	4.9529e-08	0.017	9	0.00188889
Y39B6A.23	2	1	1	27	25	20	3.7549	4.6439	4.3219	9	2	84	3.8345e-09	0.0005	3	0.000166667
F46B3.1	2	2	1	24	14	16	3.585	2.8074	4	11	30	103	8.62e-08	0.034	10	0.0034
F56D6.2	4	4	2	44	30	31	3.4594	2.9069	3.9542	13	25	108	8.9015e-08	0.0355	11	0.00322727
F08G5.6	18	33	15	365	643	225	4.3418	4.2843	3.9069	4	4	111	4.504e-09	0.0009	5	0.00018
F49F1.7	15	20	18	80	71	507	2.415	1.8278	4.8159	38	123	49	5.8082e-07	0.2816	22	0.0128
F47G4.3	4	4	2	33	20	25	3.0444	2.3219	3.6439	16	55	136	3.0351e-07	0.1408	15	0.00938667
ZK355.3	2	2	2	11	15	23	2.4594	2.9069	3.5236	35	26	144	3.3232e-07	0.1547	17	0.0091
T08A9.9	945	516	1297	2626	2424	43621	1.4745	2.2319	5.0718	167	62	39	1.0241e-06	0.5098	25	0.020392
C49C8.5	69	27	26	208	94	259	1.5919	1.7997	3.3164	123	135	167	7.0325e-06	3.3652	52	0.0647154
Y39B6A.24	13	8	4	59	69	39	2.1822	3.1085	3.2854	48	23	170	4.7596e-07	0.2261	20	0.011305
Y68A4A.13	376	300	89	1053	969	2157	1.4857	1.6915	4.5991	162	179	60	4.4124e-06	2.1389	43	0.0497419
C29F9.2	116	127	51	376	405	808	1.6966	1.6731	3.9858	99	185	105	4.877e-06	2.3556	44	0.0535364
F17B5.1	7	7	10	33	68	87	2.237	3.2801	3.121	46	17	197	3.9069e-07	0.1827	19	0.00961579
K10D11.2	12	5	3	33	49	26	1.4594	3.2928	3.1155	175	16	199	1.4131e-06	0.7011	29	0.0241759
Y38H6C.8	5	3	2	13	18	17	1.3785	2.585	3.0875	208	39	202	4.1556e-06	2.0217	40	0.0505425
Y39B6A.20	7096	8030	4279	21205	24422	40695	1.5793	1.6047	3.2495	137	221	176	1.3514e-05	6.2271	65	0.0958015
F35C5.6	6048	5708	3591	17036	20265	25826	1.4941	1.8279	2.8464	161	122	236	1.1756e-05	5.4687	59	0.0926898
T07H3.3	42	25	6	153	74	540	1.8651	1.5656	6.4919	75	240	7	3.1954e-07	0.1476	16	0.009225
Y105C5A.9	3	7	6	18	75	41	2.585	3.4215	2.7726	29	14	245	2.5226e-07	0.1155	13	0.00888462
F35E12.5	5	6	4	130	84	26	4.7004	3.8074	2.7004	1	6	261	3.9714e-09	0.0005	4	0.000125
F15E11.15	139	64	101	802	691	627	2.5285	3.4325	2.6341	31	13	273	2.7901e-07	0.1287	14	0.00919286
C17C3.4	74	133	46	348	375	475	2.2335	1.4955	3.3682	47	277	162	5.3487e-06	2.5843	46	0.0561804
F15E11.12	284	188	208	1158	1612	1283	2.0277	3.1	2.6249	57	24	279	9.6793e-07	0.482	24	0.0200833
F08G2.8	24	24	20	106	122	115	2.143	2.3458	2.5236	49	54	305	2.0467e-06	1.0087	30	0.0336233
C17G10.5	599	532	471	1924	2160	2694	1.6835	2.0215	2.516	101	85	307	6.684e-06	3.2068	51	0.0628784
C31A11.5	6	6	6	37	23	33	2.6245	1.9386	2.4594	27	102	322	2.2489e-06	1.1046	32	0.0345188
Y116F11B.3	22	26	22	117	169	117	2.4109	2.7004	2.4109	39	32	328	1.0381e-06	0.5165	26	0.0198654
Y22D7AL.14	36	14	5	81	80	125	1.1699	2.5146	4.6439	356	43	57	2.2128e-06	1.0862	31	0.0350387
F35C5.5	393	332	305	1190	1519	1413	1.5984	2.1939	2.2119	120	69	368	7.7274e-06	3.6787	54	0.0681241
M153.1	20	28	32	68	160	133	1.7655	2.5146	2.0553	84	42	405	3.6236e-06	1.7628	39	0.0452
ZC455.4	2	5	6	25	19	24	3.6439	1.926	2	10	106	418	1.1237e-06	0.5587	28	0.0199536
C36F7.t1	7	4	14	55	44	54	2.974	3.4594	1.9475	18	12	433	2.3719e-07	0.1076	12	0.00896667
Y48G9A.10	4	5	6	42	32	23	3.3923	2.6781	1.9386	14	33	437	5.1201e-07	0.2467	21	0.0117476
C55F2.2	7	6	2	25	15	56	1.8365	1.3219	4.8074	77	442	50	4.3156e-06	2.093	42	0.0498333
Y51A2D.4	12	34	19	48	136	69	2	2	1.8606	58	88	463	5.993e-06	2.88	48	0.06
M04G12.2	1218	1017	1590	4152	5206	5326	1.7693	2.3559	1.744	83	52	512	5.6041e-06	2.6984	47	0.0574128
F15B9.6	6	2	6	38	23	19	2.663	3.5236	1.663	25	11	530	3.6963e-07	0.172	18	0.00955556
T10H4.12	58	70	35	219	246	108	1.9168	1.8132	1.6256	69	126	553	1.2193e-05	5.6581	61	0.0927557
R07E3.1	38	19	13	125	76	40	1.7179	2	1.6215	96	89	555	1.2026e-05	5.5877	60	0.0931283
T01D3.6	14	22	17	113	51	234	3.0128	1.213	3.7829	17	594	121	3.0987e-06	1.5054	37	0.0406865
F09B12.3	8	8	13	43	43	35	2.4263	2.4263	1.4288	37	47	642	2.8313e-06	1.3821	35	0.0394886
Y52B11A.12	21	12	41	76	113	108	1.8556	3.2352	1.3973	76	18	659	2.2863e-06	1.122	33	0.034
C08E8.4	25	12	35	83	86	92	1.7312	2.8413	1.3943	94	27	661	4.2545e-06	2.0632	41	0.050322
C17H12.8	178	73	100	1257	520	261	2.82	2.8325	1.384	23	28	668	1.091e-06	0.5428	27	0.0201037
B0302.5	9	8	20	38	32	52	2.078	2	1.3785	54	91	669	8.3371e-06	3.9579	55	0.0719618
Y46G5A.20	5	16	11	37	42	27	2.8875	1.3923	1.2955	21	366	707	1.3781e-05	6.3431	66	0.0961076
B0462.5	4	5	7	20	23	17	2.3219	2.2016	1.2801	42	67	720	5.1382e-06	2.477	45	0.0550444
F55G11.5	14	6	11	55	74	26	1.974	3.6245	1.241	63	8	750	9.5862e-07	0.4773	23	0.0207522
F49F1.1	2730	2307	2021	9437	9688	4735	1.7894	2.0702	1.2283	81	79	755	1.2252e-05	5.6853	62	0.0916984
M02D8.4	14	6	34	54	55	71	1.9475	3.1964	1.0623	66	19	866	2.754e-06	1.3425	34	0.0394853
C50F7.2	8	44	47	58	127	98	2.858	1.5293	1.0601	22	260	868	1.2591e-05	5.8311	63	0.0925571
F19B2.5	40	17	24	131	87	50	1.7115	2.3555	1.0589	97	53	869	1.133e-05	5.286	58	0.0911379
M28.6	4	9	10	30	25	20	2.9069	1.4739	1	20	300	931	1.4166e-05	6.512	67	0.097194
T02B5.1	2	3	15	44	47	29	4.4594	3.9696	0.95109	3	5	973	3.7013e-08	0.0118	8	0.001475
T24B8.5	487	362	553	1803	2185	1060	1.8884	2.5936	0.93871	72	35	983	6.2822e-06	3.0172	49	0.0615755
F42F12.3	5	7	8	31	14	210	2.6323	1	4.7142	26	1028	53	3.5925e-06	1.747	38	0.0459737
Y45G12C.2	20	14	41	55	93	73	1.4594	2.7318	0.83227	174	31	1082	1.4801e-05	6.782	69	0.0982899
K08D8.5	10	17	11	118	54	19	3.5607	1.6674	0.7885	12	187	1125	6.4022e-06	3.073	50	0.06146
F48F7.7	6	7	3	34	13	41	2.5025	0.89308	3.7726	32	1352	122	1.3386e-05	6.1701	64	0.0964078
K02F3.6	5	1	9	12	13	13	1.263	3.7004	0.53051	285	7	1455	7.3614e-06	3.5102	53	0.0662302
C53C11.2	7	1	10	16	12	13	1.1926	3.585	0.37851	338	10	1699	1.4563e-05	6.674	68	0.0981471
Y41D4B.16	140	80	25	557	128	1024	1.9923	0.67807	5.3561	61	2238	29	1.004e-05	4.7235	56	0.0843482
## Thrown out for inconsistancy between replicates (all 3 not top 1/3 of fold-changes):
# Y54G2A.9	68	65	4	160	76	593	1.2345	0.22556	7.2119	306	4773	3	1.1112e-05	5.1861	57	0.0909842
# F53A9.1	74	64	5	389	32	721	2.3942	-1	7.1719	40	7147	4	2.9e-06	1.4129	36	0.0392472

## Sheet: Genes activated by unc-62
	H115 (empty vector) uniquely mapping read counts (+1 pseudocount)			UNC-62 RNAi uniquely mapping read counts (+1 pseudocount)			Fold-change (log2)			Rank of down-regulated fold-change
Gene ID	Replicate A	Replicate B	Replicate C	Replicate A	Replicate B	Replicate C	Replicate A	Replicate B	Replicate C	Replicate A	Replicate B	Replicate C	Down-regulated probability	Down-regulated E-value (based on 10000 permutations)	Down-regulated rank	Down-regulated Percent False Positive (PFP)
K09F5.2	3225	5336	3339	21	73	33	-7.2628	-6.1917	-6.6608	1	1	9	2.2824e-11	0	1	0
F52B11.4	34	188	315	1	11	2	-5.0875	-4.0952	-7.2992	2	4	4	8.1153e-11	0	2	0
F11G11.12	58	173	579	3	12	4	-4.273	-3.8497	-7.1774	5	6	6	4.5649e-10	0	3	0
K09H9.3	44	125	487	3	15	2	-3.8745	-3.0589	-7.9278	12	16	1	4.8692e-10	0	4	0
C09G5.4	33	115	173	3	9	1	-3.4594	-3.6756	-7.4346	18	8	2	7.3038e-10	0	5	0
Y57A10A.11	14	50	117	3	1	1	-2.2224	-5.6439	-6.8704	41	2	8	1.6636e-09	0.0002	6	3.33333e-05
T06E4.4	38	179	145	4	6	2	-3.2479	-4.8989	-6.1799	20	3	15	2.2824e-09	0.0002	7	2.85714e-05
F41F3.4	396	1478	837	13	124	38	-4.9289	-3.5752	-4.4612	3	10	31	2.3585e-09	0.0002	8	2.5e-05
C50B6.4	17	45	94	1	3	3	-4.0875	-3.9069	-4.9696	8	5	28	2.8404e-09	0.0004	9	4.44444e-05
T06E4.6	21	64	103	1	8	2	-4.3923	-3	-5.6865	4	19	20	3.8548e-09	0.0008	10	8e-05
M195.1	68	217	661	9	29	4	-2.9175	-2.9036	-7.3685	24	22	3	4.0171e-09	0.0009	11	8.18182e-05
F27C1.8	90	252	568	5	31	8	-4.1699	-3.0231	-6.1497	6	17	16	4.1388e-09	0.0009	12	7.5e-05
M18.1	632	1936	1051	36	190	29	-4.1339	-3.349	-5.1796	7	11	24	4.6866e-09	0.0012	13	9.23077e-05
B0222.7	11	75	146	1	6	2	-3.4594	-3.6439	-6.1898	17	9	14	5.4322e-09	0.0016	14	0.000114286
Y48G8AL.12	16	123	304	2	16	2	-3	-2.9425	-7.2479	23	21	5	6.1245e-09	0.0016	15	0.000106667
K09D9.2	15	27	32	1	2	3	-3.9069	-3.7549	-3.415	9	7	49	7.8287e-09	0.0021	16	0.00013125
F59E12.12	15	19	89	1	4	1	-3.9069	-2.2479	-6.4757	10	43	12	1.3086e-08	0.0037	17	0.000217647
W05G11.3	16	129	350	3	15	4	-2.415	-3.1043	-6.4512	36	15	13	1.7803e-08	0.0053	18	0.000294444
Y73B6BL.34	30	75	164	2	12	5	-3.9069	-2.6439	-5.0356	11	29	26	2.1034e-08	0.0067	19	0.000352632
ZK816.5	2439	3158	5448	216	402	270	-3.4972	-2.9737	-4.3347	15	20	36	2.7389e-08	0.0089	20	0.000445
F30B5.1	81	233	572	16	40	6	-2.3399	-2.5423	-6.5749	38	32	11	3.3922e-08	0.011	21	0.00052381
C35B8.1	39	154	524	12	26	4	-1.7004	-2.5663	-7.0334	62	31	7	3.412e-08	0.0111	22	0.000504545
R12E2.15	73	213	446	5	50	10	-3.8679	-2.0909	-5.479	13	49	22	3.554e-08	0.0114	23	0.000495652
C46A5.3	41	100	295	9	18	3	-2.1876	-2.4739	-6.6196	43	34	10	3.7077e-08	0.0118	24	0.000491667
F59D8.2	68115	114060	91278	11572	12102	7224	-2.5573	-3.2364	-3.6594	32	12	39	3.798e-08	0.012	25	0.00048
B0491.2	21	61	134	3	9	3	-2.8074	-2.7608	-5.4811	27	27	21	3.8824e-08	0.0122	26	0.000469231
C30G12.2	50	39	71	4	9	2	-3.6439	-2.1155	-5.1497	14	48	25	4.2605e-08	0.0136	27	0.000503704
C02E7.6	111	246	674	11	53	21	-3.335	-2.2146	-5.0043	19	45	27	5.8544e-08	0.0216	28	0.000771429
Y41E3.2	60	167	404	10	35	7	-2.585	-2.2544	-5.8509	31	41	19	6.1243e-08	0.0226	29	0.00077931
C52D10.13	53	176	586	10	33	10	-2.406	-2.415	-5.8728	37	37	18	6.2493e-08	0.0235	30	0.000783333
C29F4.1	28	121	252	8	19	4	-1.8074	-2.6709	-5.9773	53	28	17	6.3979e-08	0.0244	31	0.000787097
K07H8.6	314170	455520	361400	46769	64469	28236	-2.7479	-2.8208	-3.678	29	24	38	6.7073e-08	0.0257	32	0.000803125
C02E7.7	41	287	629	7	52	16	-2.5502	-2.4645	-5.2969	34	35	23	6.9411e-08	0.0267	33	0.000809091
ZK265.2	17	36	86	2	7	4	-3.0875	-2.3626	-4.4263	22	38	33	6.9964e-08	0.0271	34	0.000797059
R12E2.14	45	164	329	4	45	16	-3.4919	-1.8657	-4.3619	16	60	35	8.5211e-08	0.0348	35	0.000994286
C04F6.1	11906	12992	8226	1755	1469	1841	-2.7621	-3.1447	-2.1597	28	14	92	9.146e-08	0.0386	36	0.00107222
W05B2.5	112	710	97	12	158	8	-3.2224	-2.1679	-3.5999	21	47	40	1.0012e-07	0.0433	37	0.00117027
F15H10.1	14	49	78	2	8	9	-2.8074	-2.6147	-3.1155	26	30	55	1.088e-07	0.048	38	0.00126316
ZK1010.7	12	19	38	2	4	4	-2.585	-2.2479	-3.2479	30	42	50	1.5977e-07	0.0731	39	0.00187436
F59D8.1	36504	60989	38026	8380	8883	5237	-2.123	-2.7794	-2.8602	46	25	56	1.6332e-07	0.0748	40	0.00187
Y47D7A.13	28	74	83	11	10	4	-1.3479	-2.8875	-4.375	106	23	34	2.1022e-07	0.0992	41	0.00241951
F41F3.3	208	543	1301	46	167	47	-2.1769	-1.7011	-4.7908	44	66	29	2.1357e-07	0.1006	42	0.00239524
F38A3.1	310	1041	696	92	153	103	-1.7526	-2.7664	-2.7564	56	26	61	2.2524e-07	0.1053	43	0.00244884
F53F1.4	47	204	170	8	54	27	-2.5546	-1.9175	-2.6545	33	55	62	2.8538e-07	0.1382	44	0.00314091
C42D8.2	103080	148440	107190	21518	27071	22817	-2.2601	-2.455	-2.232	39	36	81	2.8841e-07	0.1396	45	0.00310222
T01B7.7	22	30	102	7	6	9	-1.6521	-2.3219	-3.5025	68	40	45	3.1041e-07	0.1507	46	0.00327609
ZC101.2	59	66	68	17	24	4	-1.7952	-1.4594	-4.0875	54	78	37	3.9523e-07	0.1914	47	0.00407234
F57B1.3	27	173	78	8	30	17	-1.7549	-2.5277	-2.1979	55	33	88	4.0506e-07	0.1955	48	0.00407292
F49E12.2	132	79	141	40	22	16	-1.7225	-1.8443	-3.1396	59	62	53	4.9167e-07	0.2366	49	0.00482857
C44C10.1	27	113	169	10	29	15	-1.433	-1.9622	-3.494	91	52	46	5.5202e-07	0.2659	50	0.005318
T18D3.4	20	46	16	7	9	3	-1.5146	-2.3536	-2.415	83	39	70	5.7464e-07	0.2765	51	0.00542157
K08C9.4	21	33	66	7	14	3	-1.585	-1.237	-4.4594	77	107	32	6.6862e-07	0.3198	52	0.00615
C49F5.1	748	947	825	253	288	121	-1.5639	-1.7173	-2.7694	78	65	59	7.586e-07	0.3652	53	0.00689057
F53F1.5	30	81	131	8	38	11	-1.9069	-1.0919	-3.574	50	150	41	7.7983e-07	0.3748	54	0.00694074
ZK546.6	22	63	70	3	31	15	-2.8745	-1.0231	-2.2224	25	171	84	9.1069e-07	0.4438	55	0.00806909
F16C3.3	20	16	19	6	2	7	-1.737	-3	-1.4406	58	18	344	9.1078e-07	0.4438	56	0.007925
C14F5.3	235	312	246	83	84	54	-1.5015	-1.8931	-2.1876	86	58	89	1.1258e-06	0.5493	57	0.00963684
C03G6.15	47	33	59	12	16	10	-1.9696	-1.0444	-2.5607	48	165	65	1.3055e-06	0.6364	58	0.0109724
C34F11.6	58	189	137	22	60	29	-1.3985	-1.6554	-2.2401	94	69	80	1.3159e-06	0.642	59	0.0108814
Y53G8AR.9	247	180	251	52	73	71	-2.2479	-1.302	-1.8218	40	95	168	1.619e-06	0.7934	60	0.0132233
ZK836.1	16	46	92	9	10	8	-0.83007	-2.2016	-3.5236	321	46	44	1.6477e-06	0.8073	61	0.0132344
R12E2.7	26	132	243	15	39	11	-0.79355	-1.759	-4.4654	354	64	30	1.7237e-06	0.8466	62	0.0136548
B0252.5	23	30	35	5	8	13	-2.2016	-1.9069	-1.4288	42	57	354	2.1492e-06	1.0535	63	0.0167222
T22B11.4	42	23	48	12	10	13	-1.8074	-1.2016	-1.8845	52	117	149	2.299e-06	1.1252	64	0.0175812
F58F6.1	52	111	334	24	49	30	-1.1155	-1.1797	-3.4768	182	124	47	2.69e-06	1.3143	65	0.02022
F54G2.1	50	38	55	22	13	13	-1.1844	-1.5475	-2.0809	154	73	101	2.8795e-06	1.4072	66	0.0213212
C50E10.2	17	36	48	8	15	9	-1.0875	-1.263	-2.415	192	100	71	3.4571e-06	1.6907	67	0.0252343
Y47G6A.29	409	322	381	149	193	68	-1.4568	-0.73846	-2.4862	88	316	67	4.725e-06	2.2782	69	0.0330174
T15B7.4	311	753	362	125	292	108	-1.315	-1.3667	-1.745	119	84	197	4.994e-06	2.4046	70	0.0343514
M110.4	5840	3932	5891	2508	1958	1257	-1.2194	-1.0059	-2.2285	145	174	82	5.2467e-06	2.52	71	0.035493
E03H12.5	116	253	242	55	95	64	-1.0766	-1.4131	-1.9189	196	80	133	5.2887e-06	2.5394	72	0.0352694
F38A3.2	60	157	320	28	79	45	-1.0995	-0.99084	-2.8301	190	190	58	5.3099e-06	2.549	73	0.0349178
F56C9.10	4765	5686	5576	1843	2982	1359	-1.3704	-0.93113	-2.0367	99	209	109	5.7196e-06	2.7377	74	0.0369959
C01B12.1	37	57	166	19	28	19	-0.96153	-1.0255	-3.1271	246	170	54	5.7271e-06	2.7411	75	0.036548
T05E12.3	44	47	59	21	27	5	-1.0671	-0.7997	-3.5607	202	281	42	6.0459e-06	2.8858	76	0.0379711
C34F11.4	71	235	191	29	113	49	-1.2918	-1.0563	-1.9627	125	160	123	6.2386e-06	2.9795	77	0.0386948
Y47D3A.15	194	127	183	66	74	44	-1.5555	-0.77923	-2.0563	79	295	106	6.2648e-06	2.989	78	0.0383205
Y41C4A.4	445	288	547	177	170	111	-1.3301	-0.76053	-2.301	109	307	75	6.3647e-06	3.0304	79	0.0383595
C41G7.6	60	135	135	29	60	31	-1.0489	-1.1699	-2.1226	210	128	94	6.4078e-06	3.0512	80	0.03814
C34H4.4	50	147	267	30	69	23	-0.73697	-1.0911	-3.5371	406	151	43	6.6854e-06	3.1779	81	0.0392333
Y47D7A.12	24	30	30	10	14	8	-1.263	-1.0995	-1.9069	131	147	139	6.7883e-06	3.2232	82	0.0393073
ZK1290.3	18	47	122	14	13	11	-0.36257	-1.8541	-3.4713	975	61	48	7.2399e-06	3.4268	83	0.0412867
F02H6.2	159	122	248	51	74	65	-1.6405	-0.72128	-1.9318	71	335	128	7.7209e-06	3.6477	84	0.043425
T26E3.3	309	245	389	135	148	65	-1.1946	-0.72718	-2.5813	148	327	64	7.855e-06	3.7064	85	0.0436047
F48E8.1	635	1046	1113	252	661	223	-1.3333	-0.66216	-2.3193	108	388	74	7.864e-06	3.7087	86	0.0431244
F32B5.4	37	108	73	11	54	26	-1.75	-1	-1.4894	57	186	308	8.2812e-06	3.8973	87	0.0447966
C09H6.2	93	67	124	36	44	27	-1.3692	-0.60666	-2.1993	100	439	87	9.6859e-06	4.5234	88	0.0514023
K08F4.5	20	81	51	8	31	20	-1.3219	-1.3857	-1.3505	115	82	409	9.7812e-06	4.5643	89	0.0512843
F36H12.3	62	115	125	31	48	36	-1	-1.2605	-1.7959	240	102	182	1.1299e-05	5.2252	90	0.0580578
R08C7.10	1246	1002	1380	507	480	445	-1.2972	-1.0618	-1.6328	122	158	237	1.1586e-05	5.3469	91	0.0587571
T08B1.2	92	146	82	28	58	41	-1.7162	-1.3318	-1	60	89	875	1.185e-05	5.4679	92	0.0594337
C06B3.3	20	19	43	7	11	13	-1.5146	-0.7885	-1.7258	84	289	203	1.2498e-05	5.7522	93	0.0618516
T05G5.1	176	145	214	55	71	87	-1.6781	-1.0302	-1.2985	65	168	452	1.2517e-05	5.7612	94	0.0612894
E01G4.6	11	19	17	5	6	7	-1.1375	-1.663	-1.2801	170	67	464	1.3403e-05	6.1451	95	0.0646853
Y45G5AM.1	18	27	19	6	9	10	-1.585	-1.585	-0.926	75	70	1017	1.3541e-05	6.2053	96	0.0646385
Y54E10BL.2	32	87	169	20	47	19	-0.67807	-0.88835	-3.153	457	231	52	1.3922e-05	6.3732	97	0.0657031
W02B8.2	265	210	235	106	85	100	-1.3219	-1.3049	-1.2327	118	94	511	1.4374e-05	6.5678	98	0.0670184
Y116F11A.6	29	30	36	11	13	16	-1.3985	-1.2065	-1.1699	93	115	573	1.5541e-05	7.0624	99	0.0713374
C09G5.5	1128	5160	1474	350	1776	839	-1.6883	-1.5387	-0.81299	64	74	1299	1.5602e-05	7.0875	100	0.070875
C34H4.5	51	55	78	24	30	21	-1.0875	-0.87447	-1.8931	194	235	143	1.6533e-05	7.4801	101	0.0740604
F44A2.5	211	144	315	91	97	73	-1.2133	-0.57001	-2.1094	146	477	98	1.7308e-05	7.7923	102	0.0763951
C05C10.3	1566	1136	1687	638	548	624	-1.2955	-1.0517	-1.4348	124	162	350	1.783e-05	8.0171	103	0.0778359
T23B3.5	93	203	187	46	94	59	-1.0156	-1.1107	-1.6643	221	146	226	1.8493e-05	8.285	104	0.0796635
Y54G2A.26	462	270	421	197	165	117	-1.2297	-0.71049	-1.8473	138	348	160	1.9486e-05	8.7103	105	0.0829552
Y57A10A.13	453	310	430	245	187	95	-0.88673	-0.72923	-2.1783	282	323	90	2.079e-05	9.2468	106	0.087234
Y48A6B.13	78	155	89	35	41	46	-1.1561	-1.9186	-0.95217	161	54	945	2.0836e-05	9.2647	107	0.086586
C24F3.6	1480	6051	2333	618	2401	1109	-1.2599	-1.3335	-1.0729	133	87	718	2.1069e-05	9.3598	108	0.0866648
C15A11.2	38	137	62	19	52	26	-1	-1.3976	-1.2538	239	81	495	2.4302e-05	10.659	109	0.097789
Y111B2A.11	687	479	674	386	272	168	-0.83171	-0.81642	-2.0043	317	270	113	2.4528e-05	10.748	110	0.0977091
T23B7.1	112	507	265	46	227	118	-1.2838	-1.1593	-1.1672	128	132	584	2.5024e-05	10.94	111	0.0985586
D2062.7	40	128	59	16	37	34	-1.3219	-1.7905	-0.79518	117	63	1358	2.5385e-05	11.086	112	0.0989821
T13F2.11	154	577	448	112	259	103	-0.45943	-1.1556	-2.1209	775	136	95	2.5393e-05	11.088	113	0.0981239
C09D1.1	22	171	11	7	76	6	-1.6521	-1.1699	-0.87447	69	127	1148	2.5512e-05	11.131	114	0.0976404
K07F5.11	685	1501	1785	393	943	369	-0.80157	-0.67059	-2.2742	347	382	77	2.5884e-05	11.283	115	0.098113
F11G11.8	211	517	401	83	242	185	-1.3461	-1.0952	-1.1161	107	148	645	2.5904e-05	11.289	116	0.097319
## Thrown out for inconsistancy between replicates (all 3 not top 1/3 of fold-changes):
# R09E12.9	140	169	92	26	18	72	-2.4288	-3.231	-0.35364	35	13	3312	3.8217e-06	1.8559	68	0.0272926
