# Supplementary material for: Roles of the Developmental Regulator unc-62/Homothorax in Limiting Longevity in Caenorhabditis elegans
Source: PLoS Genet. 2013 Feb 28;9(2):e1003325. doi: 10.1371/journal.pgen.1003325 (PMC3585033; doi:10.1371/journal.pgen.1003325)
Supplement: Table S2 — Data for lifespan experiments. Each row in the table describes data from a lifespan experiment described in the text, grouped by experiments performed at the same time. p-values were calculated by log-rank test in Oasis [70] as compared to the first listed empty vector control unless otherwise specified. For all experiments, worms were grown on OP50 E. coli until the first day of adulthood and then shifted to bacteria expressing the indicated dsRNA. For tissue-specific RNAi experiments, the Tissue column indicates the tissue in which the RNAi pathway is active. For time of action experiments, worms were shifted to HT115 (empty vector) bacteria on the first day of adulthood, and then shifted to unc-62 RNAi bacteria at the indicated day for the remainder of lifespan. (XLSX) [file pgen.1003325.s013.xlsx]

## Sheet: Sheet3
Supplemental Table 2. Data for lifespan experiments
Experiment	Strain	Tissue	RNAi	Mean lifespan	Standard error	N	% lifespan extension	p-value
1	N2		HT115 (empty vector control)	20.46	0.45	61	-	-
	N2		HT115	18.77	0.39	69	-0.083	0.0013
	N2		unc-62	25.94	0.67	68	0.268	< 10-5
	N2		unc-62	25.59	0.75	61	0.251	< 10-5
2	N2		HT115	19.27	0.43	135	-	-
	N2		unc-62	23.25	0.74	122	0.207	< 10-5
3	N2		HT115	16.61	0.48	57	-	-
	N2		unc-62	22.84	1.03	69	0.375	< 10-5
4	N2		HT115	18.15	0.55	66	-	-
	N2		unc-62	21.93	1	61	0.208	< 10-5
Tissue-specific lifespan
	N2	all	HT115	17.76	0.44	66	-	-
	N2	all	HT115	17.57	0.43	70	-0.011	0.62
	N2	all	unc-62	22.66	0.75	59	0.276	< 10-5
	OLB11	intestine	HT115	24.55	0.32	202	-	-
	OLB11	intestine	unc-62	32.02	0.63	132	0.304	< 10-5
	OLB11	intestine	HT115	22.96	0.24	278	-	-
	OLB11	intestine	unc-62	32.9	0.48	201	0.433	< 10-5
	NR222	hypodermis	HT115	17.65	0.48	68	-	-
	NR222	hypodermis	HT115	17.44	0.37	72	-0.012	0.98
	NR222	hypodermis	unc-62	22.65	0.55	68	0.283	< 10-5
	NR222	hypodermis	unc-62	22.58	0.54	67	0.279	< 10-5
	NK640	uterine cells	HT115	18.46	0.91	41	-	-
	NK640	uterine cells	HT115	18.82	0.8	57	0.02	0.81
	NK640	uterine cells	unc-62	20.6	0.83	60	0.116	0.0904
	NR350	muscle	HT115	15.11	0.32	56	-	-
	NR350	muscle	HT115	14.44	0.4	50	-0.044	0.36
	NR350	muscle	unc-62	16.15	0.41	52	0.069	0.0125
	NR350	muscle	unc-62	15.62	0.33	61	0.034	0.24
	NK742	neurons and vulval precursor cells	HT115	19.67	1.06	42	-	-
	NK742	neurons and vulval precursor cells	unc-62	21.13	1.24	45	0.074	0.0782
	NK742	neurons and vulval precursor cells	unc-62	19.94	1.53	36	0.014	0.28
daf-16 suppression
	N2		HT115	16.4	0.51	70	-	-
	N2		unc-62	22.49	0.9	67	0.371	< 10-5
	daf-16(m26)		HT115	13.51	0.36	43	-	-
	daf-16(m26)		unc-62	13.88	0.4	41	2.7% vs. daf-16 alone	0.34 vs. daf-16 alone
	N2		HT115	16.61	0.48	57	-	-
	N2		unc-62	22.84	1.03	69	0.375	< 10-5
	N2		daf-16	12.06	0.26	52	-	-
	N2		daf-16 + unc-62	11.35	0.22	51	-5.9% vs. daf-16 alone	.0575 vs. daf-16 alone
Time of action
	N2		HT115	17.86	0.55	70	-	-
	N2		unc-62 (day 1)	21.76	0.73	71	0.218	< 10-5
	N2		unc-62 (day 3)	23.42	0.81	69	0.311	< 10-5
	N2		unc-62 (day 5)	20.25	0.81	68	0.134	0.0003
	N2		unc-62 (day 7)	18.77	0.7	65	0.051	0.15
	N2		unc-62 (day 9)	16.53	0.67	76	-0.074	0.63
glp-1 epistasis
	glp-1(e2141)		HT115	17.35	0.57	65	-	-
	glp-1(e2141)		unc-62	22.28	0.67	65	0.284	< 10-5
ins-7 experiments
	OLB11		HT115	21.45	0.3	206	-	-
	OLB11		ins-7	23.23	0.27	339	0.0829837	< 10-5
	OLB11		unc-62	28.6	0.56	140	0.332867	< 10-5
	OLB11		ins-7 + unc-62	30.34	0.43	210	0.414	< 10-5
							(6.1% vs unc-62 alone)	(0.0347 vs unc-62 alone)
