# Supplementary material for: Roles of the Developmental Regulator unc-62/Homothorax in Limiting Longevity in Caenorhabditis elegans
Source: PLoS Genet. 2013 Feb 28;9(2):e1003325. doi: 10.1371/journal.pgen.1003325 (PMC3585033; doi:10.1371/journal.pgen.1003325)
Supplement: Table S3 — Genes bound by UNC-62 and differentially regulated upon unc-62 RNAi. Each row indicates a gene associated with an UNC-62 binding site in day four young adults that was identified to be significantly altered upon unc-62 RNAi in the RNA-seq experiment. Fold-change is shown as the average fold-change from the three biological replicates (after each experiment was independently mean-normalized). Distance to TSS indicates the distance from the annotated transcription start site to the point of maximal read density within the ChIP-seq peak. For genes with multiple isoforms, the shortest distance is reported. (XLSX) [file pgen.1003325.s014.xlsx]

## Sheet: Sheet1
Supplemental Table 3. Genes bound by UNC-62 and differentially regulated upon unc-62 RNAi.
					UNC-62 (D4YA) factor-specific peaks
Gene function	Gene name	Gene ID	Fold-change in unc-62 RNAi (log2)	False Positive Rate (FPR)	Distance to TSS	Peak q-value
unc-62 activated genes
Predicted short chain dehydrogenase		C30G12.2	-3.82	0.0005	-280	2.5x10-22
Short-chain dehydrogenase	dhs-26	ZK816.5	-3.78	0.0004	-38	1.7x10-7
CREB homologue-1	crh-1	Y41C4A.4	-1.65	0.0384	2231	7.0x10-7
		F56C9.10	-1.63	0.037	5175	4.2x10-6
		Y57A10A.13	-1.45	0.0872	-1039	1.7x10-8
yolk protein	vit-2	C42D8.2	-2.5	0.0031	-89	9.2x10-16
yolk protein	vit-3	F59D8.1	-2.77	0.0019	-201	1.7x10-9
yolk protein	vit-6	K07H8.6	-3.26	0.0008	-157	1.6x10-11
unc-62 repressed genes
		C49C8.5	2.03	0.0647	-602	1.6x10-6
C-type LECtin	clec-62	F35C5.5	2	0.0681	218	6.4x10-9
